# Supplementary material for: Diversity of transposable elements and repeats in a 600 kb region of the fly Calliphora vicina
Source: Mob DNA. 2013 Apr 3;4:13. doi: 10.1186/1759-8753-4-13 (PMC3630058; doi:10.1186/1759-8753-4-13)
Supplement: Additional file 1 — Detailed inventory of identified repeats in each BAC sequence. [file 1759-8753-4-13-S1.xls]

## Sheet: Repeats
Repeats Calliphora vicina
Number	Family	Name	Copy num	Clone origin	position in seq		strand	length
					start	end
CV_R1	DNA/ITm-D37E	DD37E_Cv1	1	97L04	3089	4386	-	1298
CV_R2	RC/Helitron	Helitron1-Cv	1	97L04	5042	6310	+	1269
CV_R3	DNA/ITm-mariner	Cv-mar1	1	97L04	10009	10995	-	987
CV_R4	DNA/ITm-mariner	Cv-mar1	2	97L04	13976	14645	-	670
CV_R5	unknown	unknown1	1	97L04	14986	15995	+	1010
CV_R6	DNA/ITm-mariner	Cv-mar1	3	97L04	22802	23691	-	890
CV_R7	DNA/ITm-mariner	Cv-mar2	1	97L04	27074	27603	+	530
CV_R8	LINE/CR1	CR1-1_CV	1	97L04	28461	29376	+	916
CV_R9	LINE/CR1	CR1-1_CV	2	97L04	31790	32413	+	1461
					32659	33495
CV_R10	DNA/MITE	MITE_Cv1	1	97L04	32414	32658	-	245
CV_R11	LINE/Jockey	Jockey_Cv1	1	97L04	37978	38530	+	553
CV_R12	unknown	unknown2	1	97L04	39614	39739	+	126
CV_R13	RC/Helitron	Helitron2-Cv	1	97L04	42381	42684	-	304
CV_R14	RC/Helitron	Helitron3-Cv	1	97L04	43600	43985	+	386
CV_R15a	RC/Helitron	Helitron3-Cv	2	97L04	48964	49237	+	274
CV_R15b	RC/Helitron	Helitron2-Cv	2	97L04	49240	49974	+	735
CV_R16	LINE/LOA	LOA-1_Cv	1	97L04	52398	52933	-	536
CV_R17	RC/Helitron	Helitron2-Cv	3	97L04	53458	54207	-	750
CV_R18	LTR/Gypsy-CsRn1	CsRn1_Cv1	1	97L04	55341	59634	-	4294
CV_R19	LTR/Gypsy-Osvaldo	Cv-Isis_like	1	97L04	71292	82286	+	10995
CV_R20	LINE/RTE	RTE-1_Cv	1	97L04	71108	71271	-	1111
					82308	83254
CV_R21	DNA/ITm-mariner	Cv-mar1	4	97L04	87171	88257	-	1087
CV_R22	DNA/ITm-mariner	Cv-mar1	5	97L04	91519	92254	+	736
CV_R23	DNA/ITm-mariner	Cv-mar1	6	97L04	95116	96126	-	1011
CV_R24	DNA/ITm-mariner	Cv-mar1	7	97L04	97461	98527	+	1067
CV_R25	DNA/ITm-mariner	Cv-mar3	1	97L04	110450	110709	-	260
CV_R26	unknown	unknown3	1	97L04	1700	2220	+	521
CV_R27	RC/Helitron	Helitron2-Cv	13	62B24	1343	1906	+	564
CV_R28	LTR/Pao	Pao_Cv1	1	62B24	2890	9309	-	6420
CV_R29a	unknown	unknown4	1	62B24	10556	10771	+	535
					11539	11857
CV_R29b	RC/Helitron	Helitron2-Cv	4	62B24	10772	11538	+	767
CV_R30	RC/Helitron	Helitron2-Cv	5	62B24	24060	24723	-	664
CV_R31	DNA/ITm-mariner	Cv-mar1	4b	62B24	2645	2784	-	964
					9317	10140	-
CV_R32	DNA/ITm-mariner	Cv-mar1	5b	62B24	15299	16064	+	766
CV_R33	DNA/ITm-mariner	Cv-mar1	6b	62B24	17542	18462	-	921
CV_R34	DNA/ITm-mariner	Cv-mar1	7b	62B24	19890	20914	+	1025
CV_R35	RC/Helitron	Helitron2-Cv	6	62B24	22830	23370	-	541
CV_R36	RC/Helitron	Helitron2-Cv	7	62B24	31286	31627	+	342
CV_R37	RC/Helitron	Helitron2-Cv	8	62B24	32827	33050	+	224
CV_R38	DNA/MITE	MITE_Cv1	2	62B24	36480	36723	-	244
CV_R39	DNA/ITm-mariner	Cv-mar1	8	62B24	44957	46118	-	1162
CV_R40a	RC/Helitron	Helitron2-Cv	14	62B24	53385	53671	-	524
					55506	55599	-
					56195	56337	-
CV_R40b	unknown	unknown7	1	62B24	55007	55505	-	1009
					55600	56109
CV_R41	DNA/ITm-mariner	Cv-mar1	9	62B24	53672	54496	+	825
CV_R42	RC/Helitron	Helitron2-Cv	9	62B24	58572	58946	+	375
CV_R43	RC/Helitron	Helitron2-Cv	10	62B24	64867	65107	+	241
CV_R44	RC/Helitron	Helitron3-Cv	3	62B24	66001	66365	+	365
CV_R45	RC/Helitron	Helitron2-Cv	11	62B24	67241	67417	-	177
CV_R46	unknown	unknown1	2	62B24	67472	68311	-	840
CV_R47	---
CV_R48	RC/Helitron	Helitron2-Cv	12	62B24	68362	68566	-	205
CV_R49	RC/Helitron	Helitron3-Cv	4	62B24	68600	68791	-	192
CV_R50	RC/Helitron	Helitron3-Cv	5	62B24	70118	70525	-	408
CV_R51	RC/Helitron	Helitron2-Cv	15	62B24	74265	74999	+	735
CV_R52	DNA/ITm-mariner	Cv-mar2	7	62B24	78977	79128	+	152
CV_R53	unknown	unknown5	1	62B24	84827	85017	+	191
CV_R54	unknown	unknown2	2	62B24	85507	85631	+	125
CV_R55	DNA/ITm-mariner	Cv-mar1	10	62B24	85691	86408	+	718
CV_R56	LINE/LOA	LOA-2_Cv	1	62B24	35765	36330	+	1636
					36786	37855
CV_R57	unknown	unknown5	2	62B24	66388	66495	+	108
CV_R58	unknown	unknown6	1	62B24	77977	78701	-	725
CV_R59	LINE/LOA	LOA-3_Cv	1	62B24	86879	87035	-	157
CV_R60	unknown	unknown6	2	62B24	12315	12453	+	139
CV_R61	unknown	unknown6	3	62B24	14438	14742	+	305
CV_R62	unknown	unknown6	4	62B24	24722	24904	+	183
CV_R63	unknown	unknown7	2	62B24	26004	26961	+	958
CV_R64	unknown	unknown8	1	62B24	31967	32339	-	373
CV_R65	DNA/MITE	MITE_Cv1	3	62B24	57264	57349	+	86
CV_R66	unknown	unknown8	2	62B24	59784	60249	+	466
CV_R67	unknown	unknown8	3	62B24	63766	64143	-	378
CV_R68	---
CV_R50	RC/Helitron	Helitron3-Cv	5	16B10	67	474	-	408
CV_R51	RC/Helitron	Helitron2-Cv	15	16B10	4214	4948	+	735
CV_R58	unknown	unknown6	1	16B10	7926	8650	-	725
CV_R52	DNA/ITm-mariner	Cv-mar2	7	16B10	8926	9077	+	152
CV_R53	unknown	unknown5	1	16B10	14776	14966	+	191
CV_R54	unknown	unknown2	2	16B10	15456	15580	+	125
CV_R55	DNA/ITm-mariner	Cv-mar1	10	16B10	15640	16357	+	718
CV_R59	LINE/LOA	LOA-3_Cv	1	16B10	16828	16984	-	157
CV_R69	RC/Helitron	Helitron2-Cv	16	97L04	100439	100964	-	526
CV_R70	RC/Helitron	Helitron2-Cv	17	97L04	110873	111044	+	172
CV_R71	RC/Helitron	Helitron3-Cv	6	97L04	20111	20253	+	143
CV_R72	RC/Helitron	Helitron3-Cv	7	97L04	92809	93629	+	821
CV_R73	unknown	unknown5	3	97L04	93822	94015	+	194
CV_R74	unknown	unknown6	5	97L04	47368	47695	-	328
CV_R75	unknown	unknown6	6	97L04	85476	85957	-	482
CV_R76	unknown	unknown6	7	97L04	90449	90725	-	277
CV_R77	unknown	unknown6	8	97L04	101700	101901	+	202
CV_R78	unknown	unknown7	3	97L04	103067	104031	+	965
CV_R79	LINE/LOA	LOA-4_Cv	1	97L04	55026	55319	-	294
CV_R80	unknown	unknown2	3	62B24	32442	32568	+	127
CV_R81	unknown	unknown8	4	62B24	60251	60401	+	151
CV_R82	DNA/ITm-mariner	Cv-mar2	2	16B10	21188	21867	-	680
CV_R83	RC/Helitron	Helitron3-Cv	8	16B10	25582	25654	-	73
CV_R84	DNA/ITm-mariner	Cv-mar1	11	16B10	27648	28498	-	851
CV_R85	DNA/ITm-mariner	Cv-mar1	12	16B10	32027	33322	-	1296
CV_R86	DNA/ITm-mariner	Cv-mar2	3	16B10	33561	34079	-	519
CV_R87	unknown	unknown5	4	16B10	34941	35099	-	159
CV_R88	RC/Helitron	Helitron3-Cv	9	16B10	35217	35291	-	75
CV_R89	DNA/ITm-D37E	DD37E_Cv1	2	16B10	36543	36855	+	402
					38046	38134
CV_R90	RC/Helitron	Helitron2-Cv	18	16B10	37155	37576	-	422
CV_R91	RC/Helitron	Helitron3-Cv	10	16B10	40593	40687	-	95
CV_R92	DNA/ITm-D37E	DD37E_Cv1	3	16B10	41078	41481	+	404
CV_R93	RC/Helitron	Helitron2-Cv	19	16B10	41581	41877	-	297
CV_R94	DNA/Chapaev-Chapaev3	Chapaev3-1_CV	1	16B10	42166	43240	+	1075
CV_R95	LINE/Jockey	Jockey_Cv2	1	16B10	47229	47408	+	180
CV_R96	LINE/LOA	LOA-5_Cv	1	16B10	47541	47987	+	447
CV_R97	RC/Helitron	Helitron2-Cv	20	16B10	51632	52380	-	749
CV_R98	RC/Helitron	Helitron3-Cv	11	16B10	56154	56405	+	252
CV_R99	RC/Helitron	Helitron2-Cv	21	16B10	58216	58819	-	604
CV_R100	unknown	unknown7	4	16B10	52535	52690	-	156
CV_R101	DNA/ITm-mariner	Cv-mar1	13	16B10	61756	62597	-	842
CV_R102	DNA/ITm-mariner	Cv-mar1	14	16B10	73312	74280	-	969
CV_R103	RC/Helitron	Helitron2-Cv	22	16B10	76898	77597	-	700
CV_R104	RC/Helitron	Helitron3-Cv	12	16B10	78833	79209	+	377
CV_R105	DNA/ITm-mariner	Cv-mar1	15	16B10	84310	84475	-	859
					85006	85698	-
CV_R106	LINE	LINE1_Cv	1	16B10	84502	84777	+	276
CV_R107	DNA/Chapaev-Chapaev3	Chapaev3-2_CV	1	16B10	85798	86099	-	302
CV_R108	DNA/ITm-Tc1	AMARI_Cv1	1	16B10	88154	88810	+	657
CV_R109	RC/Helitron	Helitron3-Cv	13	16B10	88931	89013	-	83
CV_R110	DNA/ITm-mariner	Cv-mar1	16	16B10	89009	89862	+	854
CV_R111	DNA/ITm-mariner	Cv-mar1	17	16B10	92375	92941	-	567
CV_R112	RC/Helitron	Helitron2-Cv	23	16B10	96633	96933	+	301
CV_R113	RC/Helitron	Helitron3-Cv	14	16B10	97037	97406	+	370
CV_R114	RC/Helitron	Helitron3-Cv	15	16B10	103891	104163	+	273
CV_R115	unknown	unknown5	5	16B10	104327	104442	+	116
CV_R116	DNA/ITm-mariner	Cv-mar2	8	16B10	109039	109274	-	236
CV_R117	unknown	unknown6	9	16B10	113062	113523	-	462
CV_R118	RC/Helitron	Helitron3-Cv	16	16B10	113593	113765	+	173
CV_R119	DNA/ITm-mariner	Cv-mar1	18	16B10	113811	114130	+	320
CV_R120	DNA/ITm-Tc1	AMARI_Cv1	2	16B10	114335	114648	+	314
CV_R121	DNA/ITm-mariner	Cv-mar2	4	16B10	115787	115876	+	90
CV_R122	unknown	unknown9	1	16B10	115850	116009	+	160
CV_R123	DNA/ITm-mariner	Cv-mar2	5	16B10	116020	116459	+	440
CV_R124	unknown	unknown6	10	16B10	116649	116811	+	163
CV_R125	unknown	unknown7	11	16B10	118391	118651	+	261
CV_R126	unknown	unknown10	1	16B10	120914	121034	+	121
CV_R127	DNA/MITE	MITE_Cv1	4	16B10	121401	121644	-	244
CV_R128	unknown	unknown3	2	16B10	121644	121992	-	349
CV_R129	unknown	unknown3	3	16B10	122185	122322	+	138
CV_R130	DNA/ITm-mariner	Cv-mar2	6	16B10	122358	122921	-	564
CV_R131	unknown	unknown12	1	16B10	125949	126063	+	115
CV_R132	DNA/ITm-mariner	Cv-mar1	19	16B10	126063	126706	+	644
CV_R133	DNA/ITm-mariner	Cv-mar2	12	16B10	128801	129789	+	989
CV_R134	RC/Helitron	Helitron3-Cv	17	16B10	130167	130298	+	132
CV_R135	LINE/CR1	CR1-2_CV	1	16B10	130385	130535	+	151
CV_R136	unknown	unknown1	3	16B10	134104	134815	+	712
CV_R137	DNA/ITm-mariner	Cv-mar3	2	16B10	134904	135188	-	285
CV_R138	unknown	unknown13	1	16B10	37636	38101	+	466
CV_R139	unknown	unknown14	1	16B10	43271	43387	+	117
CV_R137	DNA/ITm-mariner	Cv-mar3	2	586-23H11	8	292	-	285
CV_R140	unknown	unknown13	2	586-23H11	548	892	+	345
CV_R141	unknown	unknown14	2	586-23H11	1828	1956	+	129
CV_R142	LINE/LOA	LOA-6_Cv	1	586-23H11	4425	5581	+	1157
CV_R143	unknown	unknown2	4	586-23H11	7886	7941	+	56
CV_R144	unknown	unknown15	1	586-23H11	11257	11383	+	127
CV_R26	unknown	unknown3	1	99M22	86254	86774	-	521
CV_R1	DNA/ITm-D37E	DD37E_Cv1	1	99M22	87640	88943	-	1304
CV_R2	RC/Helitron	Helitron1-Cv	1	99M22	89596	90864	+	1269
CV_R3	DNA/ITm-mariner	Cv-mar1	1	99M22	94563	95549	-	987
CV_R4	DNA/ITm-mariner	Cv-mar1	2	99M22	98530	99199	-	670
CV_R5	unknown	unknown1	1	99M22	99540	100549	+	1010
CV_R145	unknown	unknown8	5	99M22	82433	82515	+	83
CV_R146	unknown	unknown16	1	99M22	82267	82417	+	151
CV_R147	DNA/ITm-Tc1	SMAR_CV1	1	99M22	81889	82245	-	357
CV_R148	unknown	unknown10	2	99M22	81180	81277	+	98
CV_R149	LINE	LINE2_Cv	1	99M22	78887	81011	+	2125
CV_R150	LINE	LINE2_Cv	2	99M22	78712	78886	+	175
CV_R151	unknown	unknown10	3	99M22	78390	78508	-	119
CV_R152	DNA/ITm-mariner	Cv-mar1	21	99M22	75413	76075	+	663
CV_R153	unknown	unknown17	1	99M22	72856	72913	+	58
CV_R154	unknown	unknown18	1	99M22	72387	72629	+	243
CV_R155	unknown	unknown17	2	99M22	71650	71764	-	115
CV_R156	RC/Helitron	Helitron2-Cv	24	99M22	70424	70629	+	206
CV_R157	unknown	unknown19	1	99M22	69923	69982	+	60
CV_R158	unknown	unknown20	1	99M22	69522	69659	+	138
CV_R159	unknown	unknown21	1	99M22	68265	68319	+	55
CV_R160	RC/Helitron	Helitron3-Cv	18	99M22	65256	65329	-	74
CV_R161	unknown	unknown6	12	99M22	64524	64764	+	359
					65010	65127	+
CV_R162	DNA/MITE	MITE_Cv1	5	99M22	64765	65009	+	245
CV_R163	RC/Helitron	Helitron3-Cv	19	99M22	63554	63774	-	221
CV_R164	LINE/LOA	LOA-7_Cv	1	99M22	60019	60490	-	472
CV_R165	LINE/LOA	LOA-8_Cv	1	99M22	59238	59366	-	129
CV_R166	unknown	unknown2	5	99M22	58660	58767	+	108
CV_R167	unknown	unknown3	4	99M22	55792	56242	+	451
CV_R168	DNA/ITm-mariner	Cv-mar1	22	99M22	54595	55544	+	950
CV_R169	DNA/ITm-mariner	Cv-mar2	9	99M22	51673	52193	+	521
CV_R170	LINE/RTE	RTE-2_Cv	1	99M22	50913	51638	+	726
CV_R171	RC/Helitron	Helitron2-Cv	25	99M22	50479	50740	+	262
CV_R172	unknown	unknown5	6	99M22	50211	50456	+	246
CV_R173	RC/Helitron	Helitron3-Cv	20	99M22	50042	50169	+	128
CV_R174	RC/Helitron	Helitron2-Cv	26	99M22	49738	49987	-	250
CV_R175	LINE/L2	L2-1_Cv	1	99M22	47320	47634	+	315
CV_R176	RC/Helitron	Helitron3-Cv	21	99M22	47074	47228	+	155
CV_R177	DNA/ITm-Tc3	Tc3_CV1	1	99M22	46703	47058	+	356
CV_R178	RC/Helitron	Helitron3-Cv	22	99M22	46368	46496	+	129
CV_R179	RC/Helitron	Helitron2-Cv	27	99M22	45810	46266	-	457
CV_R180	unknown	unknown6	13	99M22	45455	45699	-	245
CV_R181	DNA/ITm-Tc1	AMARI_Cv1	3	99M22	39226	39531	-	306
CV_R182	DNA/ITm-mariner	Cv-mar5	1	99M22	38131	38557	+	427
CV_R183	unknown	unknown20	2	99M22	35035	35155	-	121
CV_R184	RC/Helitron	Helitron2-Cv	28	99M22	34368	34938	-	571
CV_R185	DNA/Chapaev-Chapaev3	Chapaev3-1_CV	2	99M22	33775	34357	+	583
CV_R186	RC/Helitron	Helitron3-Cv	23	99M22	33308	33689	-	382
CV_R187	unknown	unknown5	7	99M22	32987	33257	-	271
CV_R188	DNA/ITm-mariner	Cv-mar1	23	99M22	32500	32943	+	444
CV_R189	RC/Helitron	Helitron3-Cv	24	99M22	32216	32472	-	257
CV_R190	unknown	unknown5	8	99M22	31916	32165	-	250
CV_R191	DNA/ITm-mariner	Cv-mar1	24	99M22	31448	31872	+	425
CV_R192	RC/Helitron	Helitron4-Cv	1	99M22	31355	31439	-	85
CV_R193	unknown	unknown22	1	99M22	26932	27077	+	146
CV_R194	unknown	unknown5	9	99M22	24950	25118	+	169
CV_R195	RC/Helitron	Helitron3-Cv	25	99M22	24473	24839	+	367
CV_R196	unknown	unknown5	10	99M22	24367	24472	-	106
CV_R197	unknown	unknown5	11	99M22	20763	21031	+	269
CV_R198	RC/Helitron	Helitron3-Cv	26	99M22	20318	20692	+	375
CV_R199	DNA/MITE	MITE_Cv1	6	99M22	19921	20165	-	245
CV_R200	RC/Helitron	Helitron2-Cv	29	99M22	17891	18210	-	320
CV_R201	RC/Helitron	Helitron2-Cv	30	99M22	15689	16434	-	746
CV_R202	RC/Helitron	Helitron3-Cv	27	99M22	14067	14168	-	102
CV_R203	unknown	unknown23	1	99M22	12869	13770	+	902
CV_R204	RC/Helitron	Helitron1-Cv	2	99M22	12527	12609	-	83
CV_R205	RC/Helitron	Helitron2-Cv	31	99M22	11556	12235	+	680
CV_R206	unknown	unknown23	2	99M22	9741	10640	+	900
CV_R207	unknown	unknown23	3	99M22	8841	9347	+	507
CV_R208	DNA/MITE	MITE_Cv1	7	99M22	8167	8281	+	115
CV_R209	RC/Helitron	Helitron2-Cv	32	99M22	5396	5775	+	380
CV_R210	unknown	unknown6	14	99M22	4695	4833	-	139
CV_R211	unknown	unknown23	4	99M22	4418	4593	+	176
CV_R212	unknown	unknown23	5	99M22	3424	3568	+	145
CV_R213	unknown	unknown23	6	99M22	2628	2715	+	88
CV_R214	unknown	unknown6	15	99M22	806	999	-	194
CV_R215	unknown	unknown23	7	99M22	522	612	+	91
CV_R216	unknown	unknown23	8	99M22	14293	14495	+	203
CV_R193	unknown	unknown22	1	113H10	85261	85406	+	146
CV_R194	unknown	unknown5	9	113H10	83279	83447	+	169
CV_R195	RC/Helitron	Helitron3-Cv	25	113H10	82802	83168	+	367
CV_R196	unknown	unknown5	10	113H10	82696	82801	-	106
CV_R197	unknown	unknown5	11	113H10	79092	79360	+	269
CV_R198	RC/Helitron	Helitron3-Cv	26	113H10	78647	79021	+	375
CV_R199	DNA/MITE	MITE_Cv1	6	113H10	78250	78494	-	245
CV_R200	RC/Helitron	Helitron2-Cv	29	113H10	76220	76539	-	320
CV_R201	RC/Helitron	Helitron2-Cv	30	113H10	74018	74763	-	746
CV_R202	RC/Helitron	Helitron3-Cv	27	113H10	72396	72497	-	102
CV_R203	unknown	unknown23	1	113H10	71198	72099	+	902
CV_R204	RC/Helitron	Helitron1-Cv	2	113H10	70856	70938	-	83
CV_R205	RC/Helitron	Helitron2-Cv	31	113H10	69885	70564	+	680
CV_R206	unknown	unknown23	2	113H10	68070	68969	+	900
CV_R207	unknown	unknown23	3	113H10	67170	67676	+	507
CV_R208	DNA/MITE	MITE_Cv1	7	113H10	66496	66610	+	115
CV_R209	RC/Helitron	Helitron2-Cv	32	113H10	63725	64104	+	380
CV_R210	unknown	unknown6	14	113H10	63023	63161	-	139
CV_R211	unknown	unknown23	4	113H10	62746	62921	+	176
CV_R212	unknown	unknown23	5	113H10	61752	61896	+	145
CV_R213	unknown	unknown23	6	113H10	60956	61043	+	88
CV_R214	unknown	unknown6	15	113H10	59134	59327	-	194
CV_R215	unknown	unknown23	7	113H10	58850	58940	+	91
CV_R216	unknown	unknown23	8	113H10	72622	72824	+	203
CV_R217	RC/Helitron	Helitron2-Cv	33	113H10	93805	94445	-	641
CV_R218	DNA/ITm-Tc1	CRMAR_CV1	1	113H10	89889	90193	+	305
CV_R219	LINE	LINE3_Cv	1	113H10	87662	89777	-	2116
CV_R220	RC/Helitron	Helitron2-Cv	34	113H10	55291	55974	-	684
CV_R221	DNA/ITm-Tc1	AMARI_Cv1	4	113H10	54614	55008	-	395
CV_R222	DNA/ITm-mariner	Cv-mar2	10	113H10	54178	54493	+	316
CV_R223	RC/Helitron	Helitron1-Cv	3	113H10	54094	54172	+	79
CV_R224	unknown	unknown13	3	113H10	53616	53915	+	300
CV_R225	DNA/ITm-mariner	Cv-mar2	11	113H10	53173	53406	+	234
CV_R226	DNA/ITm-mariner	Cv-mar1	25	113H10	51328	51672	+	345
CV_R227	unknown	unknown6	16	113H10	51066	51236	-	171
CV_R228	DNA/ITm-mariner	Cv-mar1	26	113H10	50556	51070	-	515
CV_R229	DNA/ITm-mariner	Cv-mar1	27	113H10	49243	49420	-	554
					49700	50075	-
CV_R230	unknown	unknown20	3	113H10	49529	49607	-	79
CV_R231	unknown	unknown8	6	113H10	47955	48554	-	600
CV_R232	RC/Helitron	Helitron2-Cv	35	113H10	45252	46007	+	756
CV_R233	RC/Helitron	Helitron2-Cv	36	113H10	44210	44430	-	221
CV_R234	unknown	unknown24	1	113H10	41410	41547	+	138
CV_R235	unknown	unknown25	1	113H10	41065	41246	+	182
CV_R236	DNA/ITm-mariner	Cv-mar1	28	113H10	38527	38752	+	226
CV_R237	DNA/ITm-mariner	Cv-mar1	29	113H10	37652	38442	-	791
CV_R238	DNA/ITm-mariner	Cv-mar1	30	113H10	34166	35016	+	851
CV_R239	unknown	unknown5	12	113H10	33907	34127	+	221
CV_R240	RC/Helitron	Helitron3-Cv	28	113H10	33434	33833	+	400
CV_R241	DNA/ITm-mariner	Cv-mar1	31	113H10	27003	27804	-	802
CV_R242	DNA/ITm-mariner	Cv-mar1	32	113H10	24394	25199	-	806
CV_R243	unknown	unknown26	1	113H10	22858	23099	+	242
CV_R244	unknown	unknown5	13	113H10	19301	19494	-	194
CV_R245	DNA/hAT	hAT_CV1	1	113H10	19111	19212	-	102
CV_R246	unknown	unknown20	4	113H10	16463	16559	+	97
CV_R247	unknown	unknown5	14	113H10	10329	10512	+	184
CV_R248	RC/Helitron	Helitron3-Cv	29	113H10	9860	10244	+	385
CV_R249	DNA/ITm-Tc1	AMARI_Cv1	5	113H10	6786	6976	-	191
CV_R250	unknown	unknown6	17	113H10	6312	6501	+	190
CV_R251	DNA/ITm-mariner	Cv-mar1	33	113H10	5539	5835	-	297
CV_R252	LINE/LOA	LOA-9_Cv	1	113H10	3297	3379	-	83
CV_R253	TA rich	TA rich	1	113H10	1628	3056	+	1429
CV_R254	unknown	unknown12	1b	104L14	2306	2418	+	113
CV_R255	DNA/ITm-mariner	Cv-mar1	19b	104L14	2418	3228	+	811
CV_R256	DNA/ITm-mariner	Cv-mar2	12b	104L14	5858	6536	+	679
CV_R257	RC/Helitron	Helitron3-Cv	17b	104L14	6917	7009	+	93
CV_R258	LINE/CR1	CR1-2_CV	1b	104L14	7001	7158	+	158
CV_R259	LINE/LOA	LOA-6_Cv	1b	104L14	15840	16921	+	1082
CV_R260	DNA/ITm-mariner	Cv-mar2	13	104L14	1	204	-	204
CV_R261	unknown	unknown20	5	104L14	10498	10558	+	61
CV_R262	DNA/ITm-mariner	Cv-mar3	3	104L14	10598	10651	-	54
CV_R263	DNA/ITm-mariner	Cv-mar3	4	104L14	11432	11471	-	40
CV_R264	DNA/ITm-DD37E	DD37E_Cv1	4	104L14	11820	12178	+	958
					12893	13491
CV_R265	RC/Helitron	Helitron2-Cv	37	104L14	12179	12892	+	714
CV_R266	LINE/LOA	LOA-6_Cv	2	104L14	17189	17363	+	175
CV_R267	unknown	unknown15	2	104L14	17932	18016	-	85
CV_R268	unknown	unknown6	18	104L14	20133	20316	-	184
CV_R269	RC/Helitron	Helitron3-Cv	30	104L14	20677	20747	+	71
CV_R270	RC/Helitron	Helitron3-Cv	31	104L14	21445	21534	+	90
CV_R271	unknown	unknown27	1	104L14	21922	22003	+	82
CV_R272	unknown	unknown5	15	104L14	24346	24626	-	281
CV_R273	RC/Helitron	Helitron3-Cv	32	104L14	24667	25016	-	350
CV_R274	DNA/ITm-mariner	Cv-mar1	34	104L14	25698	26558	-	861
CV_R275	DNA/ITm-mariner	Cv-mar1	35	104L14	29970	30978	+	1009
CV_R276	DNA/ITm-mariner	Cv-mar1	36	104L14	34151	34318	+	168
CV_R277	unknown	unknown20	6	104L14	34974	35106	+	133
CV_R278	RC/Helitron	Helitron2-Cv	38	104L14	36981	37347	+	367
CV_R279	DNA/ITm-mariner	Cv-mar3	5	104L14	43362	43672	-	311
CV_R280	LINE/LOA	LOA-10_Cv	1	104L14	47296	47955	+	660
CV_R281	LINE/CR1	CR1-1_CV	3	104L14	50283	50608	+	326
CV_R282	LINE/LOA	LOA-10_Cv	2	104L14	52350	52579	+	230
CV_R283	unknown	unknown20	7	104L14	52686	52758	-	73
CV_R284	RC/Helitron	Helitron3-Cv	33	104L14	52823	53207	+	385
CV_R285	unknown	unknown5	16	104L14	53288	53527	+	240
CV_R286	unknown	unknown5	17	104L14	56653	56862	-	210
CV_R287	RC/Helitron	Helitron2-Cv	39	104L14	65829	66589	-	761
CV_R288	DNA/hAT	hAT_CV1	2	104L14	66679	66841	-	163
CV_R289	DNA/MITE	MITE_Cv1	8	104L14	68441	68540	+	100
CV_R290	DNA/ITm-Tc3	Tc3_CV2	1	104L14	69862	70275	-	414
CV_R291	unknown	unknown5	18	104L14	71839	72094	-	256
CV_R292	RC/Helitron	Helitron3-Cv	34	104L14	72167	72564	-	398
CV_R293	unknown	unknown20	8	104L14	75094	75229	-	136
CV_R294	unknown	unknown20	9	104L14	75975	76102	+	128
CV_R295	unknown	unknown28	1	104L14	77628	77764	+	137
CV_R296	LINE/CR1	CR1-3_CV	1	104L14	79913	80100	+	188
CV_R297	unknown	unknown1	4	104L14	82978	83052	-	75
CV_R298	unknown	unknown5	19	104L14	83641	83902	-	262
CV_R299	unknown	unknown29	1	104L14	84018	84122	+	105
CV_R300	unknown	unknown20	10	104L14	84692	84782	-	91
CV_R301	unknown	unknown30	1	104L14	86649	86756	+	108
CV_R302	unknown	unknown31	1	104L14	87327	87429	+	103
CV_R303	RC/Helitron	Helitron3-Cv	35	104L14	88563	88758	-	196
CV_R304	RC/Helitron	Helitron2-Cv	40	104L14	91677	91915	+	239
CV_R305	unknown	unknown10	4	104L14	92867	92996	-	130
CV_R306	LINE	LINE2_Cv	3	104L14	93105	93345	-	241
CV_R307	unknown	unknown10	5	104L14	93447	93576	+	130
CV_R308	RC/Helitron	Helitron3-Cv	36	104L14	95419	95491	-	73
CV_R309	unknown	unknown18	2	104L14	98245	98491	-	247
CV_R310	unknown	unknown18	3	104L14	101632	101799	+	168
CV_R311	unknown	unknown5	20	104L14	103171	103387	-	217
CV_R312	RC/Helitron	Helitron3-Cv	37	104L14	103457	103845	-	389
CV_R313	RC/Helitron	Helitron3-Cv	38	104L14	106222	106449	+	228
CV_R314	unknown	unknown13	4	104L14	108310	108878	+	569
CV_R315	unknown	unknown13	5	104L14	108879	109448	+	570
CV_R316	unknown	unknown13	6	104L14	109449	110017	+	569
CV_R317	unknown	unknown6	19	104L14	111140	111326	-	187
CV_R318	RC/Helitron	Helitron3-Cv	39	104L14	111343	111503	+	161
CV_R319	unknown	unknown13	7	104L14	111814	112063	-	250
CV_R320	RC/Helitron	Helitron2-Cv	41	104L14	112605	112740	+	136
CV_R321	unknown	unknown32	1	104L14	113015	113124	+	110

## Sheet: 113H10
Repeats Calliphora vicina		113H10
Number	Family	Name	Copy num	Clone origin	position in seq		strand	length
					start	end
CV_R217	RC/Helitron	Helitron2-Cv	33	113H10	93805	94445	-	641
CV_R218	DNA/ITm-Tc1	CRMAR_CV1	1	113H10	89889	90193	+	305
CV_R219	LINE	LINE3_Cv	1	113H10	87662	89777	-	2116
CV_R193	unknown	unknown22	1	113H10	85261	85406	+	146
CV_R194	unknown	unknown5	9	113H10	83279	83447	+	169
CV_R195	RC/Helitron	Helitron3-Cv	25	113H10	82802	83168	+	367
CV_R196	unknown	unknown5	10	113H10	82696	82801	-	106
CV_R197	unknown	unknown5	11	113H10	79092	79360	+	269
CV_R198	RC/Helitron	Helitron3-Cv	26	113H10	78647	79021	+	375
CV_R199	DNA/MITE	MITE_Cv1	6	113H10	78250	78494	-	245
CV_R200	RC/Helitron	Helitron2-Cv	29	113H10	76220	76539	-	320
CV_R201	RC/Helitron	Helitron2-Cv	30	113H10	74018	74763	-	746
CV_R216	unknown	unknown23	8	113H10	72622	72824	+	203
CV_R202	RC/Helitron	Helitron3-Cv	27	113H10	72396	72497	-	102
CV_R203	unknown	unknown23	1	113H10	71198	72099	+	902
CV_R204	RC/Helitron	Helitron1-Cv	2	113H10	70856	70938	-	83
CV_R205	RC/Helitron	Helitron2-Cv	31	113H10	69885	70564	+	680
CV_R206	unknown	unknown23	2	113H10	68070	68969	+	900
CV_R207	unknown	unknown23	3	113H10	67170	67676	+	507
CV_R208	DNA/MITE	MITE_Cv1	7	113H10	66496	66610	+	115
CV_R209	RC/Helitron	Helitron2-Cv	32	113H10	63725	64104	+	380
CV_R210	unknown	unknown6	14	113H10	63023	63161	-	139
CV_R211	unknown	unknown23	4	113H10	62746	62921	+	176
CV_R212	unknown	unknown23	5	113H10	61752	61896	+	145
CV_R213	unknown	unknown23	6	113H10	60956	61043	+	88
CV_R214	unknown	unknown6	15	113H10	59134	59327	-	194
CV_R215	unknown	unknown23	7	113H10	58850	58940	+	91
CV_R220	RC/Helitron	Helitron2-Cv	34	113H10	55291	55974	-	684
CV_R221	DNA/ITm-Tc1	AMARI_Cv1	4	113H10	54614	55008	-	395
CV_R222	DNA/ITm-mariner	Cv-mar2	10	113H10	54178	54493	+	316
CV_R223	RC/Helitron	Helitron1-Cv	3	113H10	54094	54172	+	79
CV_R224	unknown	unknown13	3	113H10	53616	53915	+	300
CV_R225	DNA/ITm-mariner	Cv-mar2	11	113H10	53173	53406	+	234
CV_R226	DNA/ITm-mariner	Cv-mar1	25	113H10	51328	51672	+	345
CV_R227	unknown	unknown6	16	113H10	51066	51236	-	171
CV_R228	DNA/ITm-mariner	Cv-mar1	26	113H10	50556	51070	-	515
CV_R230	unknown	unknown20	3	113H10	49529	49607	-	79
CV_R229	DNA/ITm-mariner	Cv-mar1	27	113H10	49243	49420	-	554
					49700	50075	-
CV_R231	unknown	unknown8	6	113H10	47955	48554	-	600
CV_R232	RC/Helitron	Helitron2-Cv	35	113H10	45252	46007	+	756
CV_R233	RC/Helitron	Helitron2-Cv	36	113H10	44210	44430	-	221
CV_R234	unknown	unknown24	1	113H10	41410	41547	+	138
CV_R235	unknown	unknown25	1	113H10	41065	41246	+	182
CV_R236	DNA/ITm-mariner	Cv-mar1	28	113H10	38527	38752	+	226
CV_R237	DNA/ITm-mariner	Cv-mar1	29	113H10	37652	38442	-	791
CV_R238	DNA/ITm-mariner	Cv-mar1	30	113H10	34166	35016	+	851
CV_R239	unknown	unknown5	12	113H10	33907	34127	+	221
CV_R240	RC/Helitron	Helitron3-Cv	28	113H10	33434	33833	+	400
CV_R241	DNA/ITm-mariner	Cv-mar1	31	113H10	27003	27804	-	802
CV_R242	DNA/ITm-mariner	Cv-mar1	32	113H10	24394	25199	-	806
CV_R243	unknown	unknown26	1	113H10	22858	23099	+	242
CV_R244	unknown	unknown5	13	113H10	19301	19494	-	194
CV_R245	DNA/hAT	hAT_CV1	1	113H10	19111	19212	-	102
CV_R246	unknown	unknown20	4	113H10	16463	16559	+	97
CV_R247	unknown	unknown5	14	113H10	10329	10512	+	184
CV_R248	RC/Helitron	Helitron3-Cv	29	113H10	9860	10244	+	385
CV_R249	DNA/ITm-Tc1	AMARI_Cv1	5	113H10	6786	6976	-	191
CV_R250	unknown	unknown6	17	113H10	6312	6501	+	190
CV_R251	DNA/ITm-mariner	Cv-mar1	33	113H10	5539	5835	-	297
CV_R252	LINE/LOA	LOA-9_Cv	1	113H10	3297	3379	-	83
CV_R253	TA rich	TA rich	1	113H10	1628	3056	+	1429

## Sheet: 99M22
Repeats Calliphora vicina		99M22
Number	Family	Name	Copy num	Clone origin	position in seq		strand	length
					start	end
CV_R5	unknown	unknown1	1	99M22	99540	100549	+	1010
CV_R4	DNA/ITm-mariner	Cv-mar1	2	99M22	98530	99199	-	670
CV_R3	DNA/ITm-mariner	Cv-mar1	1	99M22	94563	95549	-	987
CV_R2	RC/Helitron	Helitron1-Cv	1	99M22	89596	90864	+	1269
CV_R1	DNA/ITm-D37E	DD37E_Cv1	1	99M22	87640	88943	-	1304
CV_R26	unknown	unknown3	1	99M22	86254	86774	-	521
CV_R145	unknown	unknown8	5	99M22	82433	82515	+	83
CV_R146	unknown	unknown16	1	99M22	82267	82417	+	151
CV_R147	DNA/ITm-Tc1	SMAR_CV1	1	99M22	81889	82245	-	357
CV_R148	unknown	unknown10	2	99M22	81180	81277	+	98
CV_R149	LINE	LINE2_Cv	1	99M22	78887	81011	+	2125
CV_R150	LINE	LINE2_Cv	2	99M22	78712	78886	+	175
CV_R151	unknown	unknown10	3	99M22	78390	78508	-	119
CV_R152	DNA/ITm-mariner	Cv-mar1	21	99M22	75413	76075	+	663
CV_R153	unknown	unknown17	1	99M22	72856	72913	+	58
CV_R154	unknown	unknown18	1	99M22	72387	72629	+	243
CV_R155	unknown	unknown17	2	99M22	71650	71764	-	115
CV_R156	RC/Helitron	Helitron2-Cv	24	99M22	70424	70629	+	206
CV_R157	unknown	unknown19	1	99M22	69923	69982	+	60
CV_R158	unknown	unknown20	1	99M22	69522	69659	+	138
CV_R159	unknown	unknown21	1	99M22	68265	68319	+	55
CV_R160	RC/Helitron	Helitron3-Cv	18	99M22	65256	65329	-	74
CV_R162	DNA/MITE	MITE_Cv1	5	99M22	64765	65009	+	245
CV_R161	unknown	unknown6	12	99M22	64524	64764	+	462
					65010	65127	+
CV_R163	RC/Helitron	Helitron3-Cv	19	99M22	63554	63774	-	221
CV_R164	LINE/LOA	LOA-7_Cv	1	99M22	60019	60490	-	472
CV_R165	LINE/LOA	LOA-8_Cv	1	99M22	59238	59366	-	129
CV_R166	unknown	unknown2	5	99M22	58660	58767	+	108
CV_R167	unknown	unknown3	4	99M22	55792	56242	+	451
CV_R168	DNA/ITm-mariner	Cv-mar1	22	99M22	54595	55544	+	950
CV_R169	DNA/ITm-mariner	Cv-mar2	9	99M22	51673	52193	+	521
CV_R170	LINE/RTE	RTE-2_Cv	1	99M22	50913	51638	+	726
CV_R171	RC/Helitron	Helitron2-Cv	25	99M22	50479	50740	+	262
CV_R172	unknown	unknown5	6	99M22	50211	50456	+	246
CV_R173	RC/Helitron	Helitron3-Cv	20	99M22	50042	50169	+	128
CV_R174	RC/Helitron	Helitron2-Cv	26	99M22	49738	49987	-	250
CV_R175	LINE/L2	L2-1_Cv	1	99M22	47320	47634	+	315
CV_R176	RC/Helitron	Helitron3-Cv	21	99M22	47074	47228	+	155
CV_R177	DNA/ITm-Tc3	Tc3_CV1	1	99M22	46703	47058	+	356
CV_R178	RC/Helitron	Helitron3-Cv	22	99M22	46368	46496	+	129
CV_R179	RC/Helitron	Helitron2-Cv	27	99M22	45810	46266	-	457
CV_R180	unknown	unknown6	13	99M22	45455	45699	-	245
CV_R181	DNA/ITm-Tc1	AMARI_Cv1	3	99M22	39226	39531	-	306
CV_R182	DNA/ITm-mariner	Cv-mar5	1	99M22	38131	38557	+	427
CV_R183	unknown	unknown20	2	99M22	35035	35155	-	121
CV_R184	RC/Helitron	Helitron2-Cv	28	99M22	34368	34938	-	571
CV_R185	DNA/Chapaev-Chapaev3	Chapaev3-1_CV	2	99M22	33775	34357	+	583
CV_R186	RC/Helitron	Helitron3-Cv	23	99M22	33308	33689	-	382
CV_R187	unknown	unknown5	7	99M22	32987	33257	-	271
CV_R188	DNA/ITm-mariner	Cv-mar1	23	99M22	32500	32943	+	444
CV_R189	RC/Helitron	Helitron3-Cv	24	99M22	32216	32472	-	257
CV_R190	unknown	unknown5	8	99M22	31916	32165	-	250
CV_R191	DNA/ITm-mariner	Cv-mar1	24	99M22	31448	31872	+	425
CV_R192	RC/Helitron	Helitron4-Cv	1	99M22	31355	31439	-	85
CV_R193	unknown	unknown22	1	99M22	26932	27077	+	146
CV_R194	unknown	unknown5	9	99M22	24950	25118	+	169
CV_R195	RC/Helitron	Helitron3-Cv	25	99M22	24473	24839	+	367
CV_R196	unknown	unknown5	10	99M22	24367	24472	-	106
CV_R197	unknown	unknown5	11	99M22	20763	21031	+	269
CV_R198	RC/Helitron	Helitron3-Cv	26	99M22	20318	20692	+	375
CV_R199	DNA/MITE	MITE_Cv1	6	99M22	19921	20165	-	245
CV_R200	RC/Helitron	Helitron2-Cv	29	99M22	17891	18210	-	320
CV_R201	RC/Helitron	Helitron2-Cv	30	99M22	15689	16434	-	746
CV_R216	unknown	unknown23	8	99M22	14293	14495	+	203
CV_R202	RC/Helitron	Helitron3-Cv	27	99M22	14067	14168	-	102
CV_R203	unknown	unknown23	1	99M22	12869	13770	+	902
CV_R204	RC/Helitron	Helitron1-Cv	2	99M22	12527	12609	-	83
CV_R205	RC/Helitron	Helitron2-Cv	31	99M22	11556	12235	+	680
CV_R206	unknown	unknown23	2	99M22	9741	10640	+	900
CV_R207	unknown	unknown23	3	99M22	8841	9347	+	507
CV_R208	DNA/MITE	MITE_Cv1	7	99M22	8167	8281	+	115
CV_R209	RC/Helitron	Helitron2-Cv	32	99M22	5396	5775	+	380
CV_R210	unknown	unknown6	14	99M22	4695	4833	-	139
CV_R211	unknown	unknown23	4	99M22	4418	4593	+	176
CV_R212	unknown	unknown23	5	99M22	3424	3568	+	145
CV_R213	unknown	unknown23	6	99M22	2628	2715	+	88
CV_R214	unknown	unknown6	15	99M22	806	999	-	194
CV_R215	unknown	unknown23	7	99M22	522	612	+	91

## Sheet: 97L04
Repeats Calliphora vicina		97L04
Number	Family	Name	Copy num	Clone origin	position in seq		strand	length
					start	end
CV_R26	unknown	unknown3	1	97L04	1700	2220	+	521
CV_R1	DNA/ITm-D37E	DD37E_Cv1	1	97L04	3089	4386	-	1298
CV_R2	RC/Helitron	Helitron1-Cv	1	97L04	5042	6310	+	1269
CV_R3	DNA/ITm-mariner	Cv-mar1	1	97L04	10009	10995	-	987
CV_R4	DNA/ITm-mariner	Cv-mar1	2	97L04	13976	14645	-	670
CV_R5	unknown	unknown1	1	97L04	14986	15995	+	1010
CV_R71	RC/Helitron	Helitron3-Cv	6	97L04	20111	20253	+	143
CV_R6	DNA/ITm-mariner	Cv-mar1	3	97L04	22802	23691	-	890
CV_R7	DNA/ITm-mariner	Cv-mar2	1	97L04	27074	27603	+	530
CV_R8	LINE/CR1	CR1-1_CV	1	97L04	28461	29376	+	916
CV_R9	LINE/CR1	CR1-1_CV	2	97L04	31790	32413	+	1461
					32659	33495
CV_R10	DNA/MITE	MITE_Cv1	1	97L04	32414	32658	-	245
CV_R11	LINE/Jockey	Jockey_Cv1	1	97L04	37978	38530	+	553
CV_R12	unknown	unknown2	1	97L04	39614	39739	+	126
CV_R13	RC/Helitron	Helitron2-Cv	1	97L04	42381	42684	-	304
CV_R14	RC/Helitron	Helitron3-Cv	1	97L04	43600	43985	+	386
CV_R74	unknown	unknown6	5	97L04	47368	47695	-	328
CV_R15a	RC/Helitron	Helitron3-Cv	2	97L04	48964	49237	+	274
CV_R15b	RC/Helitron	Helitron2-Cv	2	97L04	49240	49974	+	735
CV_R16	LINE/LOA	LOA-1_Cv	1	97L04	52398	52933	-	536
CV_R17	RC/Helitron	Helitron2-Cv	3	97L04	53458	54207	-	750
CV_R79	LINE/LOA	LOA-4_Cv	1	97L04	55026	55319	-	294
CV_R18	LTR/Gypsy-CsRn1	CsRn1_Cv1	1	97L04	55341	59634	-	4294
CV_R20	LINE/RTE	RTE-1_Cv	1	97L04	71108	71271	-	1111
					82308	83254
CV_R19	LTR/Gypsy-Osvaldo	Cv-Isis_like	1	97L04	71292	82286	+	10995
CV_R75	unknown	unknown6	6	97L04	85476	85957	-	482
CV_R21	DNA/ITm-mariner	Cv-mar1	4	97L04	87171	88257	-	1087
CV_R76	unknown	unknown6	7	97L04	90449	90725	-	277
CV_R22	DNA/ITm-mariner	Cv-mar1	5	97L04	91519	92254	+	736
CV_R72	RC/Helitron	Helitron3-Cv	7	97L04	92809	93629	+	821
CV_R73	unknown	unknown5	3	97L04	93822	94015	+	194
CV_R23	DNA/ITm-mariner	Cv-mar1	6	97L04	95116	96126	-	1011
CV_R24	DNA/ITm-mariner	Cv-mar1	7	97L04	97461	98527	+	1067
CV_R69	RC/Helitron	Helitron2-Cv	16	97L04	100439	100964	-	526
CV_R77	unknown	unknown6	8	97L04	101700	101901	+	202
CV_R78	unknown	unknown7	3	97L04	103067	104031	+	965
CV_R25	DNA/ITm-mariner	Cv-mar3	1	97L04	110450	110709	-	260
CV_R70	RC/Helitron	Helitron2-Cv	17	97L04	110873	111044	+	172

## Sheet: 62B24
Repeats Calliphora vicina		62B24
Number	Family	Name	Copy num	Clone origin	position in seq		strand	length
					start	end
CV_R27	RC/Helitron	Helitron2-Cv	13	62B24	1343	1906	+	564
CV_R28	LTR/Pao	Pao_Cv1	1	62B24	2890	9309	-	6420
CV_R29a	unknown	unknown4	1	62B24	10556	10771	+	535
					11539	11857
CV_R29b	RC/Helitron	Helitron2-Cv	4	62B24	10772	11538	+	767
CV_R30	RC/Helitron	Helitron2-Cv	5	62B24	24060	24723	-	664
CV_R31	DNA/ITm-mariner	Cv-mar1	4b	62B24	2645	2784	-	964
					9317	10140	-
CV_R32	DNA/ITm-mariner	Cv-mar1	5b	62B24	15299	16064	+	766
CV_R33	DNA/ITm-mariner	Cv-mar1	6b	62B24	17542	18462	-	921
CV_R34	DNA/ITm-mariner	Cv-mar1	7b	62B24	19890	20914	+	1025
CV_R35	RC/Helitron	Helitron2-Cv	6	62B24	22830	23370	-	541
CV_R36	RC/Helitron	Helitron2-Cv	7	62B24	31286	31627	+	342
CV_R37	RC/Helitron	Helitron2-Cv	8	62B24	32827	33050	+	224
CV_R38	DNA/MITE	MITE_Cv1	2	62B24	36480	36723	-	244
CV_R39	DNA/ITm-mariner	Cv-mar1	8	62B24	44957	46118	-	1162
CV_R40a	RC/Helitron	Helitron2-Cv	14	62B24	53385	53671	-	524
					55506	55599	-
					56195	56337	-
CV_R40b	unknown	unknown7	1	62B24	55007	55505	-	1009
					55600	56109
CV_R41	DNA/ITm-mariner	Cv-mar1	9	62B24	53672	54496	+	825
CV_R42	RC/Helitron	Helitron2-Cv	9	62B24	58572	58946	+	375
CV_R43	RC/Helitron	Helitron2-Cv	10	62B24	64867	65107	+	241
CV_R44	RC/Helitron	Helitron3-Cv	3	62B24	66001	66365	+	365
CV_R45	RC/Helitron	Helitron2-Cv	11	62B24	67241	67417	-	177
CV_R46	unknown	unknown1	2	62B24	67472	68311	-	840
CV_R47	---
CV_R48	RC/Helitron	Helitron2-Cv	12	62B24	68362	68566	-	205
CV_R49	RC/Helitron	Helitron3-Cv	4	62B24	68600	68791	-	192
CV_R50	RC/Helitron	Helitron3-Cv	5	62B24	70118	70525	-	408
CV_R51	RC/Helitron	Helitron2-Cv	15	62B24	74265	74999	+	735
CV_R52	DNA/ITm-mariner	Cv-mar2	7	62B24	78977	79128	+	152
CV_R53	unknown	unknown5	1	62B24	84827	85017	+	191
CV_R54	unknown	unknown2	2	62B24	85507	85631	+	125
CV_R55	DNA/ITm-mariner	Cv-mar1	10	62B24	85691	86408	+	718
CV_R56	LINE/LOA	LOA-2_Cv	1	62B24	35765	36330	+	1636
					36786	37855
CV_R57	unknown	unknown5	2	62B24	66388	66495	+	108
CV_R58	unknown	unknown6	1	62B24	77977	78701	-	725
CV_R59	LINE/LOA	LOA-3_Cv	1	62B24	86879	87035	-	157
CV_R60	unknown	unknown6	2	62B24	12315	12453	+	139
CV_R61	unknown	unknown6	3	62B24	14438	14742	+	305
CV_R62	unknown	unknown6	4	62B24	24722	24904	+	183
CV_R63	unknown	unknown7	2	62B24	26004	26961	+	958
CV_R64	unknown	unknown8	1	62B24	31967	32339	-	373
CV_R65	DNA/MITE	MITE_Cv1	3	62B24	57264	57349	+	86
CV_R66	unknown	unknown8	2	62B24	59784	60249	+	466
CV_R67	unknown	unknown8	3	62B24	63766	64143	-	378
CV_R68	---
CV_R80	unknown	unknown2	3	62B24	32442	32568	+	127
CV_R81	unknown	unknown8	4	62B24	60251	60401	+	151

## Sheet: 16B10
Repeats Calliphora vicina		16B10
Number	Family	Name	Copy num	Clone origin	position in seq		strand	length
					start	end
CV_R50	RC/Helitron	Helitron3-Cv	5	16B10	67	474	-	408
CV_R51	RC/Helitron	Helitron2-Cv	15	16B10	4214	4948	+	735
CV_R58	unknown	unknown6	1	16B10	7926	8650	-	725
CV_R52	DNA/ITm-mariner	Cv-mar2	7	16B10	8926	9077	+	152
CV_R53	unknown	unknown5	1	16B10	14776	14966	+	191
CV_R54	unknown	unknown2	2	16B10	15456	15580	+	125
CV_R55	DNA/ITm-mariner	Cv-mar1	10	16B10	15640	16357	+	718
CV_R59	LINE/LOA	LOA-3_Cv	1	16B10	16828	16984	-	157
CV_R82	DNA/ITm-mariner	Cv-mar2	2	16B10	21188	21867	-	680
CV_R83	RC/Helitron	Helitron3-Cv	8	16B10	25582	25654	-	73
CV_R84	DNA/ITm-mariner	Cv-mar1	11	16B10	27648	28498	-	851
CV_R85	DNA/ITm-mariner	Cv-mar1	12	16B10	32027	33322	-	1296
CV_R86	DNA/ITm-mariner	Cv-mar2	3	16B10	33561	34079	-	519
CV_R87	unknown	unknown5	4	16B10	34941	35099	-	159
CV_R88	RC/Helitron	Helitron3-Cv	9	16B10	35217	35291	-	75
CV_R89	DNA/ITm-D37E	DD37E_Cv1	2	16B10	36543	36855	+	402
					38046	38134
CV_R90	RC/Helitron	Helitron2-Cv	18	16B10	37155	37576	-	422
CV_R91	RC/Helitron	Helitron3-Cv	10	16B10	40593	40687	-	95
CV_R92	DNA/ITm-D37E	DD37E_Cv1	3	16B10	41078	41481	+	404
CV_R93	RC/Helitron	Helitron2-Cv	19	16B10	41581	41877	-	297
CV_R94	DNA/Chapaev-Chapaev3	Chapaev3-1_CV	1	16B10	42166	43240	+	1075
CV_R95	LINE/Jockey	Jockey_Cv2	1	16B10	47229	47408	+	180
CV_R96	LINE/LOA	LOA-5_Cv	1	16B10	47541	47987	+	447
CV_R97	RC/Helitron	Helitron2-Cv	20	16B10	51632	52380	-	749
CV_R98	RC/Helitron	Helitron3-Cv	11	16B10	56154	56405	+	252
CV_R99	RC/Helitron	Helitron2-Cv	21	16B10	58216	58819	-	604
CV_R100	unknown	unknown7	4	16B10	52535	52690	-	156
CV_R101	DNA/ITm-mariner	Cv-mar1	13	16B10	61756	62597	-	842
CV_R102	DNA/ITm-mariner	Cv-mar1	14	16B10	73312	74280	-	969
CV_R103	RC/Helitron	Helitron2-Cv	22	16B10	76898	77597	-	700
CV_R104	RC/Helitron	Helitron3-Cv	12	16B10	78833	79209	+	377
CV_R105	DNA/ITm-mariner	Cv-mar1	15	16B10	84310	84475	-	859
					85006	85698	-
CV_R106	LINE	LINE1_Cv	1	16B10	84502	84777	+	276
CV_R107	DNA/Chapaev-Chapaev3	Chapaev3-2_CV	1	16B10	85798	86099	-	302
CV_R108	DNA/ITm-Tc1	AMARI_Cv1	1	16B10	88154	88810	+	657
CV_R109	RC/Helitron	Helitron3-Cv	13	16B10	88931	89013	-	83
CV_R110	DNA/ITm-mariner	Cv-mar1	16	16B10	89009	89862	+	854
CV_R111	DNA/ITm-mariner	Cv-mar1	17	16B10	92375	92941	-	567
CV_R112	RC/Helitron	Helitron2-Cv	23	16B10	96633	96933	+	301
CV_R113	RC/Helitron	Helitron3-Cv	14	16B10	97037	97406	+	370
CV_R114	RC/Helitron	Helitron3-Cv	15	16B10	103891	104163	+	273
CV_R115	unknown	unknown5	5	16B10	104327	104442	+	116
CV_R116	DNA/ITm-mariner	Cv-mar2	8	16B10	109039	109274	-	236
CV_R117	unknown	unknown6	9	16B10	113062	113523	-	462
CV_R118	RC/Helitron	Helitron3-Cv	16	16B10	113593	113765	+	173
CV_R119	DNA/ITm-mariner	Cv-mar1	18	16B10	113811	114130	+	320
CV_R120	DNA/ITm-Tc1	AMARI_Cv1	2	16B10	114335	114648	+	314
CV_R121	DNA/ITm-mariner	Cv-mar2	4	16B10	115787	115876	+	90
CV_R122	unknown	unknown9	1	16B10	115850	116009	+	160
CV_R123	DNA/ITm-mariner	Cv-mar2	5	16B10	116020	116459	+	440
CV_R124	unknown	unknown6	10	16B10	116649	116811	+	163
CV_R125	unknown	unknown7	11	16B10	118391	118651	+	261
CV_R126	unknown	unknown10	1	16B10	120914	121034	+	121
CV_R127	DNA/MITE	MITE_Cv1	4	16B10	121401	121644	-	244
CV_R128	unknown	unknown3	2	16B10	121644	121992	-	349
CV_R129	unknown	unknown11	1	16B10	122185	122322	+	138
CV_R130	DNA/ITm-mariner	Cv-mar2	6	16B10	122358	122921	-	564
CV_R131	unknown	unknown12	1	16B10	125949	126063	+	115
CV_R132	DNA/ITm-mariner	Cv-mar1	19	16B10	126063	126706	+	644
CV_R133	DNA/ITm-mariner	Cv-mar1	20	16B10	128801	129789	+	989
CV_R134	RC/Helitron	Helitron3-Cv	17	16B10	130167	130298	+	132
CV_R135	LINE/CR1	CR1-2_CV	1	16B10	130385	130535	+	151
CV_R136	unknown	unknown1	3	16B10	134104	134815	+	712
CV_R137	DNA/ITm-mariner	Cv-mar3	2	16B10	134904	135188	-	285
CV_R138	unknown	unknown13	1	16B10	37636	38101	+	466
CV_R139	unknown	unknown14	1	16B10	43271	43387	+	117

## Sheet: 104L14
Repeats Calliphora vicina		104L14
Number	Family	Name	Copy num	Clone origin	position in seq		strand	length
					start	end
CV_R260	DNA/ITm-mariner	Cv-mar2	13	104L14	1	204	-	204
CV_R254	unknown	unknown12	1b	104L14	2306	2418	+	113
CV_R255	DNA/ITm-mariner	Cv-mar1	19b	104L14	2418	3228	+	811
CV_R256	DNA/ITm-mariner	Cv-mar2	12b	104L14	5858	6536	+	679
CV_R257	RC/Helitron	Helitron3-Cv	17b	104L14	6917	7009	+	93
CV_R258	LINE/CR1	CR1-2_CV	1b	104L14	7001	7158	+	158
CV_R261	unknown	unknown20	5	104L14	10498	10558	+	61
CV_R262	DNA/ITm-mariner	Cv-mar3	3	104L14	10598	10651	-	54
CV_R263	DNA/ITm-mariner	Cv-mar3	4	104L14	11432	11471	-	40
CV_R264	DNA/ITm-DD37E	DD37E_Cv1	4	104L14	11820	12178	+	1073
				104L14	12893	13491
CV_R265	RC/Helitron	Helitron2-Cv	37	104L14	12179	12892	+	714
CV_R259	LINE/LOA	LOA-6_Cv	1b	104L14	15840	16921	+	1082
CV_R266	LINE/LOA	LOA-6_Cv	2	104L14	17189	17363	+	175
CV_R267	unknown	unknown15	2	104L14	17932	18016	-	85
CV_R268	unknown	unknown6	18	104L14	20133	20316	-	184
CV_R269	RC/Helitron	Helitron3-Cv	30	104L14	20677	20747	+	71
CV_R270	RC/Helitron	Helitron3-Cv	31	104L14	21445	21534	+	90
CV_R271	unknown	unknown27	1	104L14	21922	22003	+	82
CV_R272	unknown	unknown5	15	104L14	24346	24626	-	281
CV_R273	RC/Helitron	Helitron3-Cv	32	104L14	24667	25016	-	350
CV_R274	DNA/ITm-mariner	Cv-mar1	34	104L14	25698	26558	-	861
CV_R275	DNA/ITm-mariner	Cv-mar1	35	104L14	29970	30978	+	1009
CV_R276	DNA/ITm-mariner	Cv-mar1	36	104L14	34151	34318	+	168
CV_R277	unknown	unknown20	6	104L14	34974	35106	+	133
CV_R278	RC/Helitron	Helitron2-Cv	38	104L14	36981	37347	+	367
CV_R279	DNA/ITm-mariner	Cv-mar3	5	104L14	43362	43672	-	311
CV_R280	LINE/LOA	LOA-10_Cv	1	104L14	47296	47955	+	660
CV_R281	LINE/CR1	CR1-1_CV	3	104L14	50283	50608	+	326
CV_R282	LINE/LOA	LOA-10_Cv	2	104L14	52350	52579	+	230
CV_R283	unknown	unknown20	7	104L14	52686	52758	-	73
CV_R284	RC/Helitron	Helitron3-Cv	33	104L14	52823	53207	+	385
CV_R285	unknown	unknown5	16	104L14	53288	53527	+	240
CV_R286	unknown	unknown5	17	104L14	56653	56862	-	210
CV_R287	RC/Helitron	Helitron2-Cv	39	104L14	65829	66589	-	761
CV_R288	DNA/hAT	hAT_CV1	2	104L14	66679	66841	-	163
CV_R289	DNA/MITE	MITE_Cv1	8	104L14	68441	68540	+	100
CV_R290	DNA/ITm-Tc3	Tc3_CV2	1	104L14	69862	70275	-	414
CV_R291	unknown	unknown5	18	104L14	71839	72094	-	256
CV_R292	RC/Helitron	Helitron3-Cv	34	104L14	72167	72564	-	398
CV_R293	unknown	unknown20	8	104L14	75094	75229	-	136
CV_R294	unknown	unknown20	9	104L14	75975	76102	+	128
CV_R295	unknown	unknown28	1	104L14	77628	77764	+	137
CV_R296	LINE/CR1	CR1-3_CV	1	104L14	79913	80100	+	188
CV_R297	unknown	unknown1	4	104L14	82978	83052	-	75
CV_R298	unknown	unknown5	19	104L14	83641	83902	-	262
CV_R299	unknown	unknown29	1	104L14	84018	84122	+	105
CV_R300	unknown	unknown20	10	104L14	84692	84782	-	91
CV_R301	unknown	unknown30	1	104L14	86649	86756	+	108
CV_R302	unknown	unknown31	1	104L14	87327	87429	+	103
CV_R303	RC/Helitron	Helitron3-Cv	35	104L14	88563	88758	-	196
CV_R304	RC/Helitron	Helitron2-Cv	40	104L14	91677	91915	+	239
CV_R305	unknown	unknown10	4	104L14	92867	92996	-	130
CV_R306	LINE	LINE2_Cv	3	104L14	93105	93345	-	241
CV_R307	unknown	unknown10	5	104L14	93447	93576	+	130
CV_R308	RC/Helitron	Helitron3-Cv	36	104L14	95419	95491	-	73
CV_R309	unknown	unknown18	2	104L14	98245	98491	-	247
CV_R310	unknown	unknown18	3	104L14	101632	101799	+	168
CV_R311	unknown	unknown5	20	104L14	103171	103387	-	217
CV_R312	RC/Helitron	Helitron3-Cv	37	104L14	103457	103845	-	389
CV_R313	RC/Helitron	Helitron3-Cv	38	104L14	106222	106449	+	228
CV_R314	unknown	unknown13	4	104L14	108310	108878	+	569
CV_R315	unknown	unknown13	5	104L14	108879	109448	+	570
CV_R316	unknown	unknown13	6	104L14	109449	110017	+	569
CV_R317	unknown	unknown6	19	104L14	111140	111326	-	187
CV_R318	RC/Helitron	Helitron3-Cv	39	104L14	111343	111503	+	161
CV_R319	unknown	unknown13	7	104L14	111814	112063	-	250
CV_R320	RC/Helitron	Helitron2-Cv	41	104L14	112605	112740	+	136
CV_R321	unknown	unknown32	1	104L14	113015	113124	+	110
