# Supplementary material for: Diversity of transposable elements and repeats in a 600 kb region of the fly Calliphora vicina
Source: Mob DNA. 2013 Apr 3;4:13. doi: 10.1186/1759-8753-4-13 (PMC3630058; doi:10.1186/1759-8753-4-13)
Supplement: Additional file 2 — Sequences of annotated repeats in fasta. [file 1759-8753-4-13-S2.txt]

>AT-rich   - 1628: 3056
TAAATTAAAATTTTATTTTTAAAATTATCGATATATTGAATTTTCTTTAGAAAATTTATC
GATAAATTGAATTTTCTATAGAAAATTTATCGATAAATTGAATTTTCTATAGAAAATTTA
TCGATAAATTGAATTTTCTATAGAAAATTTATCGATAAATTGAATTTTCTTTAGAAAATT
TAACGATAAATTGAATTTTCTTTAGAAAATTTAACGATAAATTGAATTTTCTTTAGAAAA
TTTATCGATAAATTGAATTTTCTTTAGAAAATTTATCGATAAATTGAATTTTCTTTAGAA
AATTTATAGATAAATTTAATTTTCTGTAGAAAATTTATAGATAAATTTAATTTTCTGTAG
AAAATTTATCGTCAAATTTAATTTTCTATAGAAATTTTATGGATAAAATTAATTTTCAAT
ACAAAATTTATCTATAAATTTAATTTTCTATACAAAAATTTATCGATAAATTTAATTTTC
TATACAAAAATTTATCGATAAATTTAATTTTCTATACAAAAATTTATCGATAAATTTAAT
TTTCTGTACAAAAATTTATCGATAAATTTAATTTTCTATACAAAAATTTATCGATAAATT
TAATTTTCTATACAAAAATTTATCGATAAATTTAATTTTCTATACAAAAATTTATCGATA
AATTTAATTTTCTATACAAAAATTTATCGATAAATTAATTTTCTATACAAAAATTGATCG
ATAAATTTAATTTTCTATACAAAAATTTATCGATAAATTTAATTTTCTATACAAAAATTG
ATCGATAAATTTAATTTTCTATACAAAAATTTATCGATAAATTTAATATTCTATACAAAA
ATGTATCGATAAATTTAATTTTCTATACAAAAATTTATCGATAAATTTAATTTTCTTTAG
ATAATTTATCGATACATTTGATTTTCTTTAGATAATTTATCGATAAATTTAATTTTCTTT
AGAAAATTTATCGAATTTTCTTTAGAAAATTTTTCGATAAATTGAATTTTCTATAGAAAA
TTTTTCGATAAATTGAATTTTCTATAGAATTTTTATCGATAAATTGAATTTTCTATAGAA
TTTTTATCGATAAATTGAATTTTCTATATAAAAAATTATCGATAAATTGAATTTTCTATA
AAAAAATTTATATTTTCTATAATAAAATTTACCGATGGAATGAATTTTCTATAAAAAAAT
GTATCGATAAATTAAATTTATAGAAAATTTAACGATAACTTAAATTTCCTGAAGAAACTA
CGATATAATTATATCGTAGTTTCTTCGATTATATAATGATAAAAAATTAATATAAAATTA
TAGTTATCGATGAAATACTTAATAAAAATTATAGTTATCGATGAAATTCTTAATGATAAT
TATAGTTATCGATAATTTGTTATAGAAAATTTATCGATAAATTTAATAT
>LOA9_Cv1   - 93048: 93130
TCCCTTCCTCTCGTGTTTAGATAAGTTATCAAGGGTGAATCTAACACGCTTTTACTTCTT
CATCAGAGAATCTGGTTGGTTCA
>Cv-mar1_33   - 90592: 90888
GCGGTTCTGAAGTGGTGATTTTGACACGGAAGATAAAGACCTTTCAAAATAGTTGGGAGA
TACTCTAGCAGCCGAGAGACCTTGAAGAACTTTGCATGTCCAAAATGCTGCTTGAGTGCT
ATAAAGGCAACTTATTTTTGCACGGAATAATTACTTGCGATGAAAAATTGATCGGTTACG
ATAATCCGAAGCGTAAGAGATCGACACTAAAGCCAAATATGAAACCGTAATATTCCATCA
TCGCAACGTTCGGCCACATTTTTGCAATACCTGTTAAAAATTATTTAGAAAGAAGTG
>AMARI_Cv1_5   - 89451: 89641
ATTAACTCTGAAAATCAGTCATCGAATCGCAAAACTGAGTTCAGAGATGAGACTCATTTT
TGGTTTGACGGGTTTGTTAATAAACAAAATTGCCGCATATGGAATGTACATTACATCACA
TCCAGAAAAATGGACCATTTGGTGTGGTTTCCACGCTGGTGGCATTATCGGACCTTGATT
CTTCAAAAATT
>Helitron3_Cv_29   - 9860: 10244
TTTTTATACCCTTCACCATTGTGAGAAGGGTATATATAAGTTTGTCATTCCGTTTGTAAT
TTCCACAATATTATTTTCCGACCCTATAAAGTATATATATTCTGGATCCTTAAAGATAGC
GGAGTCGATTAAGCCATGACCGTCTGTCTGTTGAAATCAATTTTCTGAAGACCCCAGATA
TCTTCGGGATCCAAATCTTCAATAATTCTGTCAGACATGCTTTCGAGAAGTTTCCTATTT
AAAATCAGCAAAATCGGTCAACAAATGGCTGAGATATGAGGAAAAAACCAGGACAATCTC
GATTTTTGAACTATATTTGGATTACTAAGACATTACTATAGACAATATGGATATCTAATG
ATAGATATTTCAAAGACCTTTGCAA
>unknown5_14   - 10329: 10512
AAAAAAAAAAATTTTAAATTTAAAAAAAAAAAAAAATTAAAATAATTCGAAAACATGTTT
TTTCCAAAAAATTAAAATAACGACTGGAAAAAAAAAAAATTTGTTTACGTAAAAATTTTT
AAAATTTTTGTTTGGGGGTATAATTAGATTCGGCACAGCCGAATATAGCTCTCTTACTTG
TTTT
>unknown20_4   - 16463: 16559
TTCTATATCGGAACCCAGACGAAGAAATAGGATCGCTTTAAAAAATTTAACATACCCGAG
ATATCTTACTTTGGGGACCTCTGGCCGCATCCCTGGT
>hAT_CV1_1   - 77215: 77316
GAAATATTGTCTTTTAAATTTGCTCCTATAACATCAGTGGATGTCGAAAGAACATTTTCT
ATGTATAAAAATGTTTTCAGATCCAATAGACATCGATTTATG
>unknown5_13   - 76933: 77126
AAAATTAAAAAACAAAATATTTTTTTTTTAAATTTAAAAAAAACAATTCGAACATTTTCT
TTTTTCCAAAAAATGAAAAAACTGAAAAAAAAAATTTGTTCAGCTAAAAATATTTAATTT
TTTTATTTTGAAGAATAATTTGGTGAAGGATATATAAGATTGGCACTGCCGAATATAGCT
CTCTTACTTGTTTT
>unknown26_1   - 22858: 23099
TCTTTTGGTCCCTACAGGATAAAATAAAGATAATACAAAATATTTTATAACTCTTCTTGT
TCTTTTAACATAAAATTTCTCATTGTTGGATCAGCAGGAGTATTTTTAAATATTTTTTGA
AAAATATACTTCTTTAAAACTTTGAAGTCCTTTAAAAAGGACAGAGGATCACGAACTGAA
AACATAGTTTTTCTAAATTTAATTTATAGTTTCAGACGTATATCATCCGGTTCGTGACTA
AC
>Cv-mar1_32   - 71228: 72033
AACTTTTGGTGATTGTGTTTCATCTGTTTGAACGTGCGAGTGCTGGTTTGTGGGGTTCAG
AAGTGGTGATTTGACACGTTAGGCATTGATCGCCCAGGCCAGACAAAAAACTTTGAAGTC
CATGTATTGGAGGTATTACTACACGAAGATTGTTGTAAAACTAAACAAGAGCATGCAAAA
TCATTAGAAGCTACTCAAGCAGCAATTTCAAACCACTTGCAGGATTCAAATTGGTTACCA
TACGAATTGAAGCCGAGAGACCTTGCAAGACGATGTCCGAAATGATGTCTGAATGTTTAA
CCATTACTTGCTAAGTAAAATGTAACCATTACGATAATCCGAAGCGTAAGAGATCGTATA
TGAAGCCCGACCAACCAGCCAAATCTACACGAATGCCAAATATCTATGGCGCTACTGCAA
TTCTCTGTATTGGGTATTAGGAAAAGGGTCCTATCTATTATGAGCTGCTAAAATCTGACT
AGACCATCACAGGGAGCCTGTACCGAAGGCAACTGATTGGATTGAAGCAAGCATTGGCCG
AAATATGCCCAGAATATGCGGCCAGACATGAAACCGTAATATTTCATCATGACAACGCTC
GGCCACATGTTAAAAACTGTTTAGAAAGAAGTGGTCGGGTAGTTTTGCCTTACCCGCCTT
ATAATCTAGACCTTGCTCCGTCCGACTACTATTTGTTTCGATCGATGTAGAATGCTCTCT
CTCTCTGGGATACGCTTTACTTCAGAACAGAGTATTCAAAAGTGGATTGATTCATTCTTG
GGCTCAAAAGATAAGCAGTTTTTTTG
>Cv-mar1_31   - 68623: 69424
CCTTTGAACTTTTCGTTCTCGAAACAGAGTGATTAAATTCCAAAAGATGATTGTATAACT
TAACAAGAGCATGCTAAATTATTGGGAGCTACTCAAGCAGCAATTTCAAAACGTTTGCAA
GCAGCAGGATTCATCCAAAAGCAGGTACACAATACCATACGAATTGAAGCCGAGTGACCT
TGAAAGACGATTTTGCATGTCAAAAATTATGCACCGAATCATTACTTCCGCTGAAAAATG
GATAACCCGAAGCGTAAGAGATCGTATGTGAAGCCCGGCAAACCAGACGAATCGACACCA
AAGCCAAATATCCATGTCGCTAAAGTAATGCTCTGTATTTCGAGGGAACAAAAGTGTCCT
ATCTATTATGAGCTGCTGAATGCAATATATTAGTTTGACGAAAAATGCACAGAATATGCG
GCCAGACATTAAACAGTAATATTCATTCCATCATGTTACAATATCTGTTAAAAACGATTT
AGAAATAAGTGGTTGGGAATATTTACCAAACCCGCCTTTTAGTACAGACCTTGCCCCGTC
TGACTACCATTTGCTTAGATCGATGGATAACGCTTTCTCTGGGATACGGTTCACTTTGGA
ACAGAGTTTATAATATTGGACTTGCATCGTTCTTGGCTTCAAAAGATTAGCAGTTCTTTT
GGCTCGGACTCCATATTCTGACAAAAAGATGGGAAAAGGTCACAATGGCCAATACTTTGA
GTAAATTTATAGTATACAAATGTTTCAAAATAAAAGCTAAACATTAGACAGAATTCCGAA
TTTTTAAGTCATACACCCAATA
>Helitron3_Cv_28   - 33434: 33833
TTTTTATACCCTTCACCATGAGTGGCAAGGGTATATATGTATAAGTTTGTCATTCCGTTT
GTAATTTCTACATTTTTCATTTGCGATCCCACAAAGTATATATATTCTGAATCGTTATAG
ATAGCGGAGTCGATATAGCTATGGCCGTCTGTCCGTCTGTGTGTTGAAATCAACTTTCTG
AAGCCCCCAAATAACTTACATACACGAATGATACATCAATATCTCCGAAATTCTTCCGGA
TCGGTTGCTATTTAAAATCGGTCCACAAATGGATGAGATATAAGGAAAAAACCAGGAAAA
CCTCGATTTTTTACCTATTTTTGACCCATATCTGGATTACTATATCATTAATATAGACAA
TATGGATATCTAATGATAGATATTTCAAAGACCTGTGTAA
>unknown5_12   - 33907: 34127
TTTTTTTTTCACCAACATTTTTTTTCTCTAAATATTAAAACAAAAATTATAAAATTTAAA
AAAAAAAAATTAAAATTTAAAAAAAAAATTAAAAAAACAATTTCGAAAAAACAACTGGAA
AAAAAAATTTAAATTTTGTTTACCTAAAAATATTTAAAATTTTTATTTTAAAGTATAATT
TGGTGAAGGGTATATAAGATTCGGCACAGCCGAATATAGCT
>Cv-mar1_30   - 34166: 35016
ATATACGGTAAGTTTAGCTTTACTTCTTTAATTTGAAGATGATGGTTTGTGCCAAGAAGA
CCAAGAATTGAAGGAATTACTCCATGAAGATTGTTGTAAAACTCAACAAAAACTTGCAAA
ATCATTGAGAGCTTCTCCAGCAGCAATGTCAAAACGTTTGCGAGCACCAAAGCAAGGAAA
TTATTTAACATACCAATTGAAACAGAGAGACCTTGATTTTGCATGTCCGATTTTGATTTT
GCATGTCCGAAATTATGCTTGAACGCTATAAAAGAAAATAATTTTTGCACCGAATTATTA
CATGCAATGAAAAATGGATCCATAATTATAACTCGAAGCATAAGAGATCGTATGTGAAGC
CCGGCCAACCGGCCGAATCGACACCAAAGTCAAATATCCATGGCGCTAATGTGATGCTCT
GTATTTGATGGGACCAAAATGGTCATATCTGCTGAAATCTGGCCAGACCATTACAGGAAA
CTTGTACCGAACCTTATGCGTTTGAAGCAAATTGTGACCAGAATATGAGGCCAGACATGA
AACCTTAATATTCCATCATAACAACTCGCGACCACAATTTGCCATACCTATTTAGAATGA
AGTGATTGGGAAGTTTCACCTTACCCGCCTTATAGTCCAGAACTTGGCCCTTCCCACTTT
TATTTGTTTTGATCGATGCAGAACGCTCTCTCTGGGATACGATTCACTTTGGAACGGATA
TTGGCTTGATTCGTTCTTGGCCTCAAAAAATGTGCAGTTCTTTTGGCTTGGAATCCATAT
GTTACCAGAAAGATGGGTAAAGGTGATAGCTAACAATGGCCAATTTTTTTTAATAAATTT
ATATTGTACAA
>Cv-mar1_29   - 57985: 58775
ACGACAACGTTTTTTTGTTGCTTTGAAATGTCGATTTTTGCCAACAAAGCGTCATATACG
GGAAGTTTTGCTTTACATCTTTAATTTCGATTGCTCATCTAAGCTTTTGGTGAATGTATT
TCATTGGTTTCAACGTGTGAAAGATGGTTTGTGCGCTTCAGAAATGGTGATTTTAACACG
TAATACAAAAATCGGGCGGGAGGCCAGCCAGCATGATCGCTATAAAAGAATTTTATAGCA
CCGAATCATTACTTGCGTTGAAAAACGGGCGAATTTATGTGAAGTCCATGGCGATAAGGT
AATTCTTTGTATTTGGTGGAACCAAATGGGTCCTATCTATTATGAGCTGCTGAACTCTGA
CCAGACCATCACAGGGAACCAACTGATTCGTTTGAAACAAGAATTGGCCGAAAAATACCA
GAATATACGGACAGACATGAAACCGTAATATGCCATCATGACAACGCTCGGCCATATTTT
GCAATGCCTGTTCAAAAGTATTTAGAATAAAGTGGTTGGGACGTTTTGCATCAGCCACCT
TATAGTCAATACCTTGCCCCGTCCCACTGCTATTTGTTTCGATTGCTGCAGAACGCTCTC
TTTTGTATACGCTTCAATTTTAAACAGAGTATCCGAAATTGGTTTGATTCGTTCTTGGCC
TCAAAAGATGAGCAGTTCTTTTGGCTCGAATTGCATATGTTGCCAGAAAGTTGGGAAGAG
GTCATAGCTAGAAGTACCCTATTCCTTGAACAAATATATATTGTACAAATGTTTCAAAAT
AAAAGCTAAAA
>Cv-mar1_28   - 38527: 38752
TTTTGTTTTTAATAACTTATCGTAATTTTTGCCGTTGAAGAACACCGATTGCTCACCAAA
GCTTATGGTGAATGTGTTCCATTAATGTGGGAGAGATGGTTTGTTCGGTTTAGAAGTGGT
GATTTTGACACGGAAGACAAGGATCGCTCAGGCCAGCCAAAAAAGTTTGGAGGTATTACT
CCAGGGAGATTGTTTTGAAATTCAACAAGAGCTTGCAAAATCATTG
>unknown25_1   - 41065: 41246
TGTATATGATCGTCTACCTTCAGCTCCTGGGTCTGTTGAATTTTGTACGGGTACAGGCAC
AAGTCATGACTCAAAATTTGTCAAGTTGTGGTCGACAAATGGCCGAGTTATTGTGAGCAA
CGCGAAATCGACTGCCTCGATTAGCCTGTACACTCTCAAGGACAGCGATGTTTTCGGCAG
AT
>unknown24_1   - 41410: 41547
ACAATATTATCATTTGCTCGTCTTGTTGAACGCTATATGCGTTCATAGTGATTTGGGAAA
ATAAACTGAATAAATAACAGCCAATTCGACAGATGTTGCTGCAACAATATGGCCTCTATC
AACTGTCAAAATTCGGAA
>Helitron2_Cv_36   - 51997: 52217
AATAACTTTCTGGGTTGAATAAACTTTGTCCGTCCGCCAGTCTGTCCGTCTTCATCTGTC
TGTCCGTCTGTCCCTGTAAATTTATTTATCAAGGTATATGTCGCAATTTTAGACATGTTC
CAATAATATTCGGTCCACATCACTTTTTCGACCCAAGGACAAACTTTGATAATTTTGGTC
ATAATCGGTTCATGATTTCACCCAGCCTCCATAAAAATGTC
>Helitron2_Cv_35   - 45252: 46007
TTACACCCTACACCACCATAGTGGGGAGGGTATAATGCGTTTGTGCAGATGTTTGTAACG
CCCAAAAACATTAGTCTAAACCCCCACCTTAAAGTATACCGATCGACTTAGAATCACTTT
CTGAGTCGATTAAACGATGTCCGTCCGTCCGTGTGGTCGGCTGGCTGGCTGTCCATGTAA
ACCTTATGCGCAGAGTACAGGTCGCAATTTTGAAGACATTTCGATGAAATTTGGTACATT
TTATTTTTTCGGGTCAAGAACCAATCCTATTGATACTGGCTGAAATCGGTCCATTATTTC
ACCTAGCCTCATACAAATTTCCTCTCGAAATTGGACTTTATCGGTCATAAATGTTTAATT
TATACATGTATCTCCACAAATTCAACTCCAAATAAGTTTTATATACACAAAATTCATGTC
ACCAAATTTTGTTACGATCGGTCCATAATTAGTCAAAGCTCTATATAGACCCGCTTCCGA
AAATCACTTTAACGTACATAAATCGCTTAAAAATTTTGGTATACACACAAAATTCAACAT
AGTTAACTTTAACTTTAGATATAGACATAAATCACGCGACCTAATTTCATGGTGATCGGT
CCATAATTGGTCATAGACCCCATATAAGGCCCACTTACGAAAATCACTCAAAAATATAAA
TTATTGAAATTTTAAAAGAAAAATGTTTTTGCTCTTTTACTTAGTGTAGGGTATTATATG
GTCGGGCTTGACCGACCAAACTTTCTTACTTGTTTT
>unknown8_6   - 47873: 48472
ACCACCCATACAAAGTAAATAGTTATTTTCGAATATCTGTAGAACTAAAATTGTGACTTT
CTTCAAACTTTATACGAATCAATTTTGTATCACTGTTTGAAGTTTAACTAAAAATGGGAC
GGATCGGAACAGGGGGTGTGACACCTCCCATACAAAGTAAATAGTTATTTTCAAATATAT
GGTGAACTATAATTGTGGAAGTCTTGAAATTCAGTCCGAAGCACCCTTATCATTTTACAT
GGTTTGGATGAAAATGGGCGGTATTAAATTAGTGGGCGTGGCACCTACCATACAAAGTAA
ATAGTTATTTTCGAATATCTGGAGAACTGTAAATGTGAAAGGCTTCAAACTTCATATGAG
TTAATTTCTTATCAGTGCAAGAAGTTAATAAAAAAATGAGAAGGATCGGAACTCGGGGTG
AGTCACCTCCCATACAAAGTAATTAGTTATTTCTAAATATCTTGAGATCTATAATTACTA
GATTCTTCCAACTTTGTCCGAATAGCTCTCTTATCATTTTACATAGAATAGCTGAAAATG
GGCGGGAGTGGATAAGTGGGCGTGGAACTTCCCATGCAAAGTATATATACATTCGAATAT

>Cv-mar1_27   - 46352: 47184
CGTCTTACAAAAACCGGTTTGTCAAAAAACCGAAATGTTAAAAAAACTGAAGGCGGTGGA
GTTTACAAAGTCAACACTCGGCCGCATGCTCCAATATCTGTTAAAAAGTATTTAGAATGA
AATGGTTGGGAAGTTTTGCTTCTCCCGCCTTATAGTCCGTCCCACTAATATTTGTTTCTA
TCGATGCACAGTGGGGCAGAATCGAAATTTTTTGGAAATAAATCTGGCATTTCTAAACGG
CTAGTCCGATCGGGATACAAAAAAAATTCATGTCAATATCTCAATTAGATTCAAAAATAT
GCCACTTTAAAACTCCGTCCTTCAAAAATATTGCACTTTTTCATACTAAAGAATTTGTAT
AAATTTTCTTAATGTGTTTAGAAATGCCAGATTTATTTCCAAAAAAATTCGATTCTGCCC
CACTGTGCGATGCAGAATGCTCTCTCTGGGATAGGTTTCACTTTGGAAAGACTATCCGAT
ATTGGCTTGATTCGTTCTTGGCTTCAAAAGATGAGCAGTTATTATGGCTCGGAATCCATA
TGTTGCCAGAAAAA
>unknown20_3   - 46820: 46898
AATTCTTTGAAATCGGATGGGAAACAAAAAAATGGCACGTGTTTACAAATTGTACATGTC
GAAGGTACCCTACTTTGAG
>Cv-mar1_26   - 45357: 45871
CACGCTGGGTCACATGCAGCAATACCTGTTAAAAAGTATTTAGAAATAAGTGGTTGGGAA
GTTTTGACTCATACACTTTATAGTCTAGACGGTCTAGACTAGACCGTTGGTGGCCAAACA
CTACCCCGGGGTAGTTATGTTATTCCCACTAATACATACGCAATACGAATGCTCTCAGTA
TAATCACAAAGTAAACTCAAAACAAAACAAATTTCATACAATTTTTTCAGAGCAAAACAC
ACGCATTCCATTTGTGTACTTTTTTATTTTTTCACTACTTCATATGCATTTTAAGCACTC
TCTCGTTGGCCACCACTGGTCTAGACCTTTCCGCGTTTTGAATACTATTTGTTTCGATAG
ATGCAAAACGCTCTCTCTTATATACGCTTCACTTTGGAACAGAGTATGTGATATTGGCTT
GATTCGTTCTTGGCCTTAAAACATGAGCAGTTATTTTGTCGCTGAATCCATATGTTGCCA
GAAAGATTGGAAAAGGCTTTGCTAGCTATGGCCAA
>unknown6_16   - 51066: 51236
GCGTGTTTCTGCACACAGAAAAAAAATATAGTTGTGAATGTTTGCTGTAACCATTTCAAC
ATTGTTACAAGCTTTTTAACAATATTATAGTCATAGGAACTATTTACATGATTGTGGTAA
CCACAATATGGTTAATTTACTATTCACATAATTGTATCAACGATATATATG
>Cv-mar1_25   - 51328: 51672
GTGGTGATTTTGCCATGGAAGACAAATTTAGCCTTGGCCAGACAAAAAAGTTTGAAGACC
AAGAATTGGAGGCATTACTCTACTCCATGGGGACTGTTGGCAAACTCAACAAGAGCTTGC
AAAATCATTTCAAAACGTAGTGAAATTGGGTACCATACGAATTTAAGCCGAGAGACCATG
AAAGACGATTTTGCATGTCCGAAATGATGTTTGAATGCTATAACAGAAATCATTTTTGCT
ATAAAAAATGGATCTATTGCGATAACCAAAGCGTGAGAAATTGTACCAGCCGAATCGACA
TCAAAGCCAAATATCTATGGCGCCAAGTTAATACACTGTATTTTG
>Cv-mar2_11   - 53173: 53406
TACGAGGGTGCTTCAATAAGTTCGCGACTTTTTAAATTTCCTGGCTCTTAACTGAAAGGG
CGACACTGCTCCTGTTGACATCTGTCAAAATTTGAACAAGCTGCGTCATTTAGTTTGAGC
TTGACAGCCATTAATGGCCTCGTGACTTGGTGAGAAATTGGAAAAAGTGCATTTCGTCTG
CTCATAATGCATTATTTTTTGCGGAAAAAAACCATCACTCAAATCTGGCACCGA
>unknown13_3   - 53616: 53915
AAATATCAGTTCATTCGGATTATAGATTTTTTTTTGATTTTTTTAAAAAATGTGCGACCC
AAGGTGGCGTGTAATTTAGCTAATTAAGCGTAAAGAGCTTTATTTACAATTTTGGTATCC
TTGGTTACCCCAACCGAAATTTTCGTAGAATATTTGAATCCTTAAATGTCCTTTTTGAAA
GGACTTTTTTGATTTTCTCAATAAAAGGGTCAAATTGACCCCTAAAGAGAGGAACTAGAG
GGTTAAGATCTTCCACAAAAATAATCCCCATAAAATTCCATAATATAATCCTGACCATAA

>Helitron1_Cv_3   - 54094: 54172
GGGAATAGCCGGGTACCCGGGAATATAGAAAAAAATTTCCCGTTTCCCGGGAATCAAAAA
AGGTCGAGAAATTAAAAAC
>Cv-mar2_10   - 54178: 54493
CCCGAAACAATTCACGAAAATCACGATATGGTGTTGACCGAACGAATATTTAAAGTGCGA
GAGATTGTGGAAGCCATAGGCATCTCACATGGTATAACAAAGCCTTCCGAATTTAGTCCC
GAGTGACTATGTCTTGTTTCCAAACCTGATGAAATATATCGCCGGAAAGAGTATTGACTC
CAAAAATACATATTTTGTTGACCTCGACAAATCTTATTTTTTGGAAGGGATACAAAAATT
GGAGAAACATTGGACAAAGTGCATAGAAATCAAAGGAGATAAATAAAACAATTTTTTATC
CAAAAACCTTCGTTTC
>AMARI_CV1_4   - 41419: 41813
ACAATATCTCAAAAATAATTAAGGTTTTTTCGTGCAAAATCGTCCCAAGCGATGAAGAGC
AATTTCATTTTTAAGACTTTGCTAATCGTTAAAATTGCCTCATTTTCGGTTAAGAGAACC
CAATTATATTGTAGAAAATGAATCTACATTTTGACACAGCTTGGTGCGGATTTTGGACTA
GATGCATCATTGCATAATATATTTCTTGAACAATGAGGCTGGTAAAGCAGTGAATATTAC
TGGTGCTCGATATTGCGACAAGTTGGATAATATTGATGCGGATGACAAGACAGCTCATGA
AACAAGTCAGTTTCTGTATGTTATTTCCATTGTTATTTGAGGTCAAAAGTCAATGCCACA
AGCATACGAGTATTGAAGGAGGAAATTCAAAGCTG
>Helitron2_Cv_34   - 40453: 41136
ACACCACCATAGTGGGCAGGGTATAATGCGTTTGTGCAGATGTTTGTAACGCCCAAAAAT
ATTAGTCTAACACCCACCTTAAAGTATACCGATCGACTTAGAATCACTTTCTGAGTCGAT
TAAATGATGTCCGTCCGTCTGGCTGGTCGGCTGGCTGTCCATGTAAACCTTGTGCGCATC
AAATTTGGTGCATATTATTTTTTCATCCCAAGGACGAAGCCTATTGAAACTCGCTGAAGT
CGGGCCATTATTTCACCTAGCCCCCATACAAATGTCCTTCGGAAATTGGACATTATCGGT
CATAAATGTTTTATTTATATATGTATCTCCACAAATTTGGCTCCAAATAAGTTTTATATA
TACAAAATTCATGTCACTAAATTTTGTTACGATCGGTCCATAATTAGTCATAGCTCCCAT
ATAGACCCACTTCCGAAAATCACTTTAACGTGTACAAATCGCTTAAAAATGTTGGTATAC
ACACAAAATTCAACATAGTTAACTTTAATATAAACATAAATCGCACGACCTAATTTCATG
GTGATCGGTCCTTAATTGGTCATAGCTCCCATATAAGGCGCACTTCCGAAAATCACTCAA
AAATATAAATTATTGAAATTTTAAAAGAAAAATGTTTTTGCTTTTAATGTCGGTCAAGCC
CGACCATACTTTCTTACTTGTTTT
>unknown23_7   - 58850: 58940
AAACATGAATGTAATCAATGTCGTGATAAAAATGGCTGCAATCCAGCCGGCCGTGCTGAT
ATTGGGCTGATGACTGTAATCGCAGCAATTA
>unknown6_15   - 37100: 37293
ATAAAAATGATTACCACAAACATATATTTAATTATTTAATAATCATATATATGATTGCTG
TAACCATGTTAATGGTAACAGTTAAAGATTATTGTGGCCGCAACCATAAACTAATTACAG
TGACCATAATATTGTTGAATATCCCGTAATTATGTCAAAATTATTGCTGTGATCACTTAC
AACTATATTTTTTC
>unknown23_6   - 60956: 61043
AAACAAGAATGTAATCTATGCAGTGACAAAAATGGTTGCAATCCAGCAGGTCGTGCCCAT
ATTGAGTTAATGACTGTTATTGTTACAA
>unknown23_5   - 61752: 61896
GAATGTTAACAATTTCGTGATAAAAATGGCTGCAATCCAGCCGGCCGTGCTGATATTGGG
TTAATGACTGTAATGACAGCAATTATCATGGGTTTTGTAATAAGTCGTGTGTGGCAGTAA
TTGAGATTAAAAGTTTTATTGTTAG
>unknown23_4   - 62746: 62921
CTGATTACTATTACAAAGGTTGCACCTTTGCCAATATTGAAGGCTGCAAATTGCCTTTAG
ACAACACTTTTACAAATAACAAGCATAAACGAGAATGTGATCAATGCAGTGACAAAGATG
GTTGCAATCCAGCAGGTCGTGCTCAAATTAATTTAATGACTGTAATTGCAGCAATT
>unknown6_14   - 33266: 33404
GTCCATGATTTCACCTAGCCCCCCTGCAAATGTGTCTCCGAAATACAGTTTGAGCAGCCA
TAAACATGTTGATTATATGACAATCCTGATAAAATTAGTTCTTAGTACCACGAAATAATA
CTGTAAAGTATGGCGAAAA
>Helitron2_Cv_32   - 63725: 64104
GCGCAAAGTACAAGTCGCAGTTTTGAAGATATTGCGATAAAATTTGGTACATACACTTTT
TTCGGCCCGAGGACGAAGACTTTTGAAAATGACTGAAAACGGTCCATTATTTCACCAAGC
ACTCATACAAATGTTCTACCGAAATTATACTTTACCGGTCGTAAATGGTTAACTTTTATA
TGTATCTACACAAATTTTGCTCCAAATAAATTTTATATAAACAGAATTAATGTCACCTAA
TTTTATGATGATCGGTCCGTAATTAGTCATAGCTCCCATATAAGGTCGCTTCCAAAAATC
ACTTTAACGAGCATAAATCTCTTAAAAATGTTGGTATAAACATAAAATTCAACAGAAATA
ACTTCCATACAGACATAAAT
>MITE_CV1_7   - 66496: 66610
ATAATACTTAATGACAGAATTTTTCTGCTGTGCCTAAAAAATGTTAGATGGCTGATAAAA
ATTCGATAATTTAAACTACGATGCTTAATTATCAACTGAATATCTGTTGCTAGAA
>unknown23_3   - 67170: 67676
GTTTTTTTATACTTCTAGGTACTTCTCTCAAATGTTATGTTTGTGATAGTAGAGTTTCCT
GCAAAAAACCCGAATTACTTGAATGTAACCAAAAATTGGCCAGTGATACCCTTACTTATC
TACAAAAATTCCATACCGGCATTGATACAAGTGTCACTTCAAACACCTACAAATGTCTGC
TAGAAAATACTGATACTAGTAAGTTGTCACTCAGTATTAACTGAAAGTGTTTCAAACTAA
TATTTGACTATCAATGTTTCACTTGACTATTTCTAGCAACTTCCAAAAACTATTACAGGG
GCTGCATTTATCCCAATGTATTAGACTGCAATTTGCCTTCATTGTCCACTGAGGGAGATC
TCAAAATGCATGAGTGCAAACAATGTAATGACAGAGATGGTTGCAATCCAGCTGGCCGTG
CCCATATTGGTTTAATGACTGTTATTGCCACAATTGTATTAGGTTTTGTTACACGTTCTC
TGTGGCATTAAAATAATATTTTGATTA
>unknown23_2   - 68070: 68969
TTGAAATTTATCAGTTAGAAGTATGCGAACATCTCTTAGCTGGTTACTATTCAAGAAATA
TTCCTCATTATATAGAAGGTGTGGTATAAAATTATTCATACAAGCTAAGTATTAATATAA
AGGATATTTAAGTTTAAATAATCTGGTGACAAATTTTGTTTGTATTTACAATTTACTAAA
ATATGCAAAAAAAAAATTTTGTTTGTTTTTTACTTGTAGGCTACTCTACCAGATGTTTCG
TTTGCAATAGCAAAGAATCCTGCAAAAAGCCTCAATTATATGAGTGTAATTCCGACTTGG
CAAATAATACCCGGATTTATTTGCAACAATTTCACACTGGTGTAAATCCAAATGCAACTT
CTCACATCTACGACTGTTTCCGAGAATATATAAAAACTAGTAAGTTGTTAAAACAAAATT
AATTAAACGTGTATTGCAATTAATTTAATGTCATAATGTTATTTTAATTCTAGCAACTTC
TGAGTATTATTACAAGAGTTGCGTGTATACCAATGTTGACCATTGTAGATTGCCTTTGTC
ACCTTACATTTCATCGACGACAAAGAAGAATTTTTGTAAACAATGCAGTAACGGAGATGG
TTGTAATCCAGCTGGACGCGCCGATATTGGTTTAATGACTGTTATTGCCACAATTACCTT
AGGCTGTGTTGCACGTTATGTGGGGCATTAAAAAATAATTGAAGTGGTAAACTTACTTCA
TGCTACAATAAAATATTTATGAAATCATATCTTTGCTAGCCTCTAATTCTATTCCATGTT
TTAAGTTTAATTTATAATCGAAAATTATTAAACCTTTAAATGGTATAAATAAATGAAAAC
ATCTTAAAACAATACTCACATGACGTTTTATTTACTTTAGAAAAAGCAGGTAAAATTTTG
>Helitron2_Cv_31   - 69885: 70564
GCGCAAAGTACAAGTCGCAATTTTGAAGATATTGCGATAAAATGTGGTACATAAATATTT
TTCGGCCCGAGGACGAAGTCTATTGAAAATCACTGAAATCGGTCCACTATTTCACCTAGC
ACCCATACAAATGTTCTCCCGAAGTTATTCTTTATCGGTCGTAAATGGTTAATTTATATA
TGTATCTACACAAATTTTGCTCCAAATAAGTTTTATATAAACTGAATTAATGTCACCTAA
TTTTATGATGATCGGTCCATTATTAGTCATAGCTCCCATATAAGACCCGCTTCCGAAAAT
CACTCTAACGAGCATAAATCTCTTAAAAATGTTGGTATAAACATAAAATTCAATAGAAAC
AACATTCATATAGACGTAAATTACACGACCTAATTTCATGGCGATCGGTCCATTACTAGT
TATAGCTACCATATAAGACCCGCTTCCGAAAATCACTTTAACGAGCATAAATCTCTTAAA
AATTTTGGTATAAACACAAAATTCAATAGAACTAACTTCCATATAGACGTAAATCACACG
ACCTAATTTCATGGCGATAGGTCCATAATTAGTCATAGCTCCCATATAARACCCACTTCC
GAAAATCATTCACGAAAATAAATTATAGTGTAGGGTATTATATAGTCGAGCTTGGCCGAA
CATACTTCCTTACTTGTTTT
>Helitron1_Cv_2   - 25489: 25571
GGGAATTCCCAGTATCCCGGGAAATTTCAAAATTAATCCCGATTTCCCGGAAAATGAAAA
AGTGCTGGAAAAGAACAACTCTA
>unknown23_1   - 71198: 72099
TTGAAATGTATCAGTTTTAAGTATTCGAAAATCCCTTAGCTTTTTACTATTCAAGAAATA
TTCCTCAATACATTGTATATCGAATGTTTGGTACAAAATTGTTCATACAAGTTAAGTATA
AATATAAAGGATATTAAGGTTTAAATAATCTGGTGATAAATTTGGTTTTGATTTACAGTT
TACTAAAATATGCAAAAAAAAAATATAATGTTTTTTTATTTAAAGGTTACTCTACCAGAT
GTTTTGTTTGCAATAGTAAAGAATCCTGCAAAAAGCCTCAATTATATGATTGTACTCCCA
ACTTGGCAAAGAATACCCGGGATTATTTACAACAATTTCACACTGGTGTAAATCCAAATG
CAACTACTCACAACTACGACTGTTTCCGAGAATATATAAAAACTAGAAAGTTGTTAACAC
AAAATTAATTAAATGTGTATTGCAATCTTATTAATGTCATTTTAATTCTAGCAACTGCTG
AGTATTATTACAGTAGTTGCATTTATACCAATGTTTACAGTTCCAAATTGCCATTGTCGC
CTTACATTTCATCAACGATAAAGAAACAAGATTGTAAACAATGCCGTGGCCAAGATGGTT
GCAATCCAGCTGGACGCACCGATATTGGTTTAATGACTGTTATTGCCACAATTACGTTAG
GCTGTGTTCCACATTATATGGGGTATTAAAAAATATTTGAATTAGATGTTCATGGAAGCG
CTGTTGAGGGGAGCTGTCACAAACTGACTTCATGCTACAATGAAATATTTATGTAATCAT
ATTTTAATTTATAATCGAAAATTATTAACCCTTTAAATGAGTACAAATAAATGAAAACAT
CTTAAAACAATTCTCATGTGCTGACGATTTATTTACTTAAAAAAAAAACGGATTAAATTT
TG
>Helitron3_Cv_27   - 23930: 24031
AACCTCGGTTTTTGGCCTATTTTTGATCTATATCTGGATTTCTAAGTCATTAATATAGAC
AATATGGATATCTAGTGATATATATTTGGAAGTCCATTGCAA
>unknown23_8   - 72622: 72824
AGGCTACTCTCTCCGCTGTTACGTTTGCGATTCAAAAAACTCTTGTAAAAATCCCAAACT
ATATGATTGTAGTCCTAAACTGGCCAGTGATACAAGAGCTTATTTGAAACATTTTCACAG
TGGCATTAACATAAGTGCCACCTCATCTGACTACGATTGTTTTCGGGAGCATTTGAAAGT
TAGTAAGTTTTCCACAAAAATTA
>Helitron2_Cv_30   - 21664: 22409
TTATACTCTGCACCACCATAGTGGAGGGTATTATGCGTTTGTGCAGATGTTTGTAACGCC
CAAAAATATTAGTCTAACACCCACCTTAAAGTATACCGATAGACTTAGAATCACTTTCTG
AGGCGATTAAACGATGTCCGTCCGTCCGTCTGGTCGGCTGGCTGGCTGTCCATGTAAACC
TTGTGCGCAGAGTACAGGTCGCAATTTTGAAGATATTTCGATCAAATTTGGTACATATTA
TTTTTCGGCCCAAGGACCAAGCCTATTGAAACTGTCTGAAATCGGTCCATTATTTCACCT
AGCTCCCATACAAATGTCATTCCGAAATTGGACTTTATCGGTCATAAATGTTTAATTTAT
AAATGTATCTCCACAAATTGCGCTCCAAATAAGTTTTATATATACAAAATTCATGTCACC
AAATTCTGTTACGATCGGTCCATAATTAGTCATAGTTCCCATATAGACCCGCTTCCGAAA
ATCACTTTAACGTGCATAAATCGCTTAAAAATGTTGGTATACTCACAAAATTCAACATAG
TAAACTTTCATATAGACACAAATCGCACGACCTAATTTCATGGTGATCGGTCCATAATTG
GTCAAAGCCCCCATATAAGGCCCACTTCCGAAAATCACTCAAAAGTACAAATATTGAAAT
TTTAAAAGAAAAATGTTTTTACTTTTTTACTTAGGGTAGTGTATTATATGGTTGGGCTTG
ACCGACCATACTTTCTTACTTGTTTT
>Helitron2_Cv_29   - 19888: 20207
CCGATCGACTCAGAATCATTTATATTTGGGACATACATTTTTTTGGGTCTAAGGACAAAA
CGGTTTATTATTTCGTTTAGCCTTCATACAAATGTCCTTCCGGAATAGGAAATGTTTGAC
ATAAATATTTGATCTATATAACTATCCACACAAATTTCTCCAAAAATAAGTTTTACATAA
AAGGAAATCAAATTTAAAATTCTTTGACGGATCAATCCATAAATCTCTTACAAATTTTGT
TATCCGAATAAAATTTAACACAAAAAGTTTCATGTAGAAAGAATTCACGCGATCTAACTT
CATGGCGATCGGTCCATGAT
>MITE_CV1_6   - 78250: 78494
ACAGAGAAAACAGATTCGTGATAGCAACCGAATTTGTTGCCAATCGAATGATTCTACCTA
AGTGGCCGAATTTTACAGTTGTGGCTACAAAATTTTAGAAGGGGTAACAAAAGTTTGGTC
GCTTCAACCGAAATTCTTCTTTATCAACTGACTTTCTGTTGATAGAACCGAAACATTCTA
TGTGTGCAACCTACTCATTCGATTGGCAACAAATTCGGTTGCTATCACGAATCTGTTTTC
TCTGT
>Helitron3_Cv_26   - 78647: 79021
TTATACCCTTCACCATGAGTGGCAAGGGTATATATAAGTTTGTCATTCCGTTTGTAATTT
CCACATTTTTCATTTGCGACCCCATAAAGTATATATATTCTCGTTATAGATAGCGGAATC
GATATAGCCATGTCCGTCTGTGTGTTGAAATCAACTTTCCGAAGCCCCCAAAAAACTTAC
ATACACGATTCATACATCAATATCTCCGAAATTCTTCCGGCTCGGTCGCTAATAAAATCG
AGAAAATCGGTCCAATGGCTGAGATATAAGGAAAAAACTAGGACAACCTAGATTTTTGAC
CTATATCTGGATTACTAAGTCATTAATATAGGCAATATGGATATCTAATGATAGATATTT
CAAAGACCTTTGCAA
>unknown5_11   - 79092: 79360
AATTTTTTTTTCATCAAAATTTTTTTTTGTCATAAATTCTTTTTCCAAAAAAAATAATTA
AAGAAATTTAAAAAAAAAAATTTTGAAAAAACTTTTTTTAAAAAAAATTAAAAAACAATT
TGGAAAAAAAAATTTTAAAACATTAAAAAAATTTTTTTTTGATTTTGTTTAAATAAAAAT
ATTTAAAAAAAAAAAAATATTTTCAAGTATAATTTGGTGAAGGGTATATAAGATTCGGCA
CAGCCGAATATAGCTCTCTTACTTGTTTT
>unknown5_10   - 82696: 82801
AACAAGTAAGAGAGCTATATTCGGCTGTGCCAAATCTTATATACCCTTCACCAAATTATG
CTTTAAAATACAAATTTTAAAAATGTTTAGGCAAATAATATTTAAT
>Helitron3_Cv_25   - 82802: 83168
TACACCCTTCACCATGAGTGGCAAGGGTATATATAAGTTTGTCATTCCGTTTGTAATTTC
TACATTTTTCATTTGCGACCCCACAAAGTATATATATTCTGAATCGTTATAGATAGCGGA
GTCGATATAGTCATGTCCGTCTGTGTGTTGAAATCAACTTTCTGAAGCCCCCAAATAACT
TACATACACGAATGATACATCAATATCTCCGAAATTCTTCCGGCTCGGTCCACAAATGGC
TGAGATATAAGGAAAAAACCAGGACAACCTCGATTTTTGACCTATTTTTGACCCATATCT
GGATTACTAAATCATTAATATAGACAATATGGATATCTAATGATAGATATTTCAAAGACC
TGTGAAA
>unknown5_9   - 83279: 83447
AAAAAAAAAAATTTTAAATTAAAAAAAAAATTTTAAAATTTAAATAAAAAATTAATTAAA
AAAAATTTTAAAAAACAATTTCGAAAAAACAACTGGAAAAAAAATAAAATTTTGTTTACC
TAAAAATATTTAAAATTTTTATTTTAAAGTATATTTTGGTGAAGGGTAT
>unknown22_1   - 85261: 85406
TGCACAGTTGATTGTGGGATTGTTAACATAGATCTTTGACTTCAATTCAATGGTGTTAAA
TTACATTATCTAAAAGACCAATTCTGATCAAGAAACTGAGAAGTACTTGATCAAGAAATG
ACTCACATAATAATTAAATTGTTTTA
>LINE3_CV_1   - 6650: 8765
AAGTATCTAATTAATAAAGCGTTTTTACCTCATAAGCGGATGCATAAGGTGACGTGGGTA
TCACCCGATCGGGCAACCGAAAATCAAATTGACAACATCGCTATTAGCAAAAAATGGCGT
GGGTCTCTGCTGTATGTGCGTAACAGACGTCATGCGGATATATAGAGTGATCACCACCTC
TTAATAGCCACCATACGCCTTAAAGTTGCTGCCATAAAGAATAATAAAAATGGTTTCCAG
AAGAAATTTAACACCTACAGACTAGAAGACCCTGTCACTAGAAGCCGTTTTACCAATGCC
GTCAGGGACTCCTATCAAGAGGAACGAGACAGTGAGGGACATAAATAGGCTCACATCAAA
AAATATCCTGATCAAAGCAGCTGAAGAACACATAGGCTACAGGACCTCGCCCAAGAAGCC
ATGGTTGACGGAAAATACGTGGAATCTAATAAATCAGCGTGCAAAGGAAAGAACGAAGTA
AACTGTATACGCCAAGATGGTGAAGAAAAACGCAAGGGCGGATAAAAGGCTATGAAGCAA
ACAAATTGCAACACAAGCAGCAGCAGATACTCATCGTAGCCGAGACCTCTTCCGATCAGT
GCGTCAATTAACGAACTCCACATTCTCTACCAACAAACCTTTAATGGATAGCAATGGTGA
AATGACTACGTCGAAAGAAAGACAGATTAAGATATGGGAAGAATACTACACAAAACTTCT
ATCTGATCCACCTCAAACACCGACAGCAAGCATAAGCACCTGCCTTCAACACCATGAGGA
CAATCAATTTAACACCGCACACCCGAGTATCTCCGAAATATCATTCGCGATTTCATCCCT
GAAGTCCAATAAAGTACCTGGTCCTGACAACATACCTCCAGAGTTATTGAAAGCCGACTG
TATACTAAGCGCTGAACTCTTGCATCCACTCATATCGGAGTTCTGGGATAGCGAAACATT
GCCGACTGAACTCACGTGTCACCTAGTCTACGGAACGAGCAAGCTGGTTTTAGAGCGCAT
CGATCACGTGTCGACCATGTAAACATTGCGCATAATAGTGGAGCAATCCGTCGAATGGCG
CACACAGATCTACTTGTGCTTTATAGACTTCAAGAAAGCGTTTGATACAATGTAATCCTG
AGATCGCTAGAATGCAAACGAGTCCCGAGCAAGATCACCAGACTAATCAAAAGTTTGTAC
GACGGCGCCACCAGCCGATTACGGCACCAACAGCAACTAAGTGGCCAAATTCCAGTGGAG
TAAGGTGTGCGCCAAGAATGTATCCTATCTCCATTGCTGTTTAACATCGTACTTAATGTC
GTAATGACCCGTGTATCCCAATATAACAGGGGAATTTCGTGGGGACTACAAGGCAATCTT
GGAGATCTAGCATATGCTGATGACATCTTCCTCCTCGTACATAAACATACCGATATAACT
AGTATGCGGAACGATATCATACAGTATAGGCAGCCTCATTACTGCCAAAGGTGAAACAGC
TGAAGACATCAGATGCCGAATTAATAAGGAGCGTGCAGCATTCAGCTCTCTGGAAAAGAT
ATGGAGGTCCACATACATCAAAAGGAGCACAAAAATTAAAATATTTAACACCAGCATAAA
ATCTGTGGTTCTATATGGCTGCGAGACATGGAACGCTGCCAACAAAGAATTGCAGGCTTT
GCAAGCCTTTATCAACCGCTGCTTACGGAAAATCATGCGCATATTCTTGTCGAACACCAT
CACCAATGAGGCTTTATGGTCGGCAACGCACCAGGAGCCAATATCGTTCGAAATCCGACG
CCGCAAGTGGATGTGGATTGGTCATACCTTAAGAAAGACACATGATGATATCGCACGCTC
AGCTCTGGATTGGAATCCTCAGGGTAGTCGCAGAAGAGGTAGACCGGCTAATACGTGGTA
GATGTAGAAGCACTGGAAGCTGGAAACACATGGCGGAAAATTAAAAACTCAATCCTCAGG
GTAGTCGCAGAAGAGGTAGACCGGCTAATACGTGGTAGATGTAGAAGCACTGGAAGCTGG
AAACACATGGCGGAAAATTAAAAACTCAGCTTTAGAAAAAGTAGAATGGAGAGAATTTGT
TAAGGCCCTATGCTCC
>CRMAR_CV1_1   - 89889: 90193
AATAAACATTATTGCCGTATTTGGAGCGATGATAATCATCAAGCCATTTTTGAAACACCA
ATACATCCAGAAAAACTCAGTTTGGTGCGCTTTATGGACCGTTGGAATAATTGTTGCATA
TGTCTTCACAAACAACGATGGTCAGAACGTTACAATTACAAGGCATTAGTATAGCATGGT
TTTAGCAGGATGGTGTCATATGTCACATAGCGCGAGGTAAAATCAATTTACTGAGTGAAA
CATTTGACGAACGAATAATTTCAATAAATGGACCTGTTAACTAGCCACCTCATTCATTTG
ACGTC
>Helitron2_Cv_33   - 1982: 2622
TTATACCCTACACCACCATAGTGGGGAGGGTATTATGCGTTTGTGCAGATGTTTGTAACG
CCCAAAAATATTAGTCTAACACCCACCTTAAAGTATACCGATCGACTTAGAATCACTTTC
TGAGTCGATTAAACGATGATGATACGTGTCGCAATTTTGAAGATATTTCGATCAAATTTG
GTACATATTATTTTTTCGGCCCAAGGAACAAGCCTATTGAAACTGGCTGAAATCGGTCCA
TTATTTCACCTAGCCCCCATACAAATGTCCTTCCGAAATTGGACTTTATCGGTTATAAAT
GTTTAATTTATAAACGTAACTCCACAAATTGCGCTCCAAATAAGTTTTATATATACAAAA
TTTATGTCACCAAATTTTGTTACGATCGGTCCATAATTAGTCATAGCTCCCATATAGACC
CGCTTCCGAAATTCACTTTATCGCTTAAAAATGTTGGTATACTCACAAAATTCAACATAG
TAAACTTTCATATAGACATAAATCACACGACCTAATTTCATGGTGATCGGTCCATAATTG
GTCATATAAGGCCCACTTCCGAAAATCACTCAAAAATATAAATTATTGAAATTTTAAAAG
AAAAATGTTTTTGCTCTTTTACTTAGTGTAGGGTATTATAT
>unknown23_7   - 522: 612
AAACATGAATGTAATCAATGTCGTGATAAAAATGGCTGCAATCCAGCCGGCCGTGCTGAT
ATTGGGCTGATGACTGTAATCGCAGCAATTA
>unknown6_15   - 101760: 101953
ATAAAAATGATTACCACAAACATATATTTAATTATTTAATAATCATATATATGATTGCTG
TAACCATGTTAATGGTAACAGTTAAAGATTATTGTGGCCGCAACCATAAACTAATTACAG
TGACCATAATATTGTTGAATATCCCGTAATTATGTCAAAATTATTGCTGTGATCACTTAC
AACTATATTTTTTC
>unknown23_6   - 2628: 2715
AAACAAGAATGTAATCTATGCAGTGACAAAAATGGTTGCAATCCAGCAGGTCGTGCCCAT
ATTGAGTTAATGACTGTTATTGTTACAA
>unknown23_5   - 3424: 3568
GAATGTTAACAATTTCGTGATAAAAATGGCTGCAATCCAGCCGGCCGTGCTGATATTGGG
TTAATGACTGTAATGACAGCAATTATCATGGGTTTTGTAATAAGTCGTGTGTGGCAGTAA
TTGAGATTAAAAGTTTTATTGTTAG
>unknown23_4   - 4418: 4593
CTGATTACTATTACAAAGGTTGCACCTTTGCCAATATTGAAGGCTGCAAATTGCCTTTAG
ACAACACTTTTACAAATAACAAGCATAAACGAGAATGTGATCAATGCAGTGACAAAGATG
GTTGCAATCCAGCAGGTCGTGCTCAAATTAATTTAATGACTGTAATTGCAGCAATT
>unknown6_14   - 97926: 98064
GTCCATGATTTCACCTAGCCCCCCTGCAAATGTGTCTCCGAAATACAGTTTGAGCAGCCA
TAAACATGTTGATTATATGACAATCCTGATAAAATTAGTTCTTAGTACCACGAAATAATA
CTGTAAAGTATGGCGAAAA
>Helitron2_Cv_32   - 5396: 5775
GCGCAAAGTACAAGTCGCAGTTTTGAAGATATTGCGATAAAATTTGGTACATACACTTTT
TTCGGCCCGAGGACGAAGACTTTTGAAAATGACTGAAAACGGTCCATTATTTCACCAAGC
ACTCATACAAATGTTCTACCGAAATTATACTTTACCGGTCGTAAATGGTTAACTTTTATA
TGTATCTACACAAATTTTGCTCCAAATAAATTTTATATAAACAGAATTAATGTCACCTAA
TTTTATGATGATCGGTCCGTAATTAGTCATAGCTCCCATATAAGGTCGCTTCCAAAAATC
ACTTTAACGAGCATAAATCTCTTAAAAATGTTGGTATAAACATAAAATTCAACAGAAATA
ACTTCCATACAGACATAAAT
>MITE_CV1_7   - 8167: 8281
ATAATACTTAATGACAGAATTTTTCTGCTGTGCCTAAAAAATGTTAGATGGCTGATAAAA
ATTCGATAATTTAAACTACGATGCTTAATTATCAACTGAATATCTGTTGCTAGAA
>unknown23_3   - 8841: 9347
GTTTTTTTATACTTCTAGGTACTTCTCTCAAATGTTATGTTTGTGATAGTAGAGTTTCCT
GCAAAAAACCCGAATTACTTGAATGTAACCAAAAATTGGCCAGTGATACCCTTACTTATC
TACAAAAATTCCATACCGGCATTGATACAAGTGTCACTTCAAACACCTACAAATGTCTGC
TAGAAAATACTGATACTAGTAAGTTGTCACTCAGTATTAACTGAAAGTGTTTCAAACTAA
TATTTGACTATCAATGTTTCACTTGACTATTTCTAGCAACTTCCAAAAACTATTACAGGG
GCTGCATTTATCCCAATGTATTAGACTGCAATTTGCCTTCATTGTCCACTGAGGGAGATC
TCAAAATGCATGAGTGCAAACAATGTAATGACAGAGATGGTTGCAATCCAGCTGGCCGTG
CCCATATTGGTTTAATGACTGTTATTGCCACAATTGTATTAGGTTTTGTTACACGTTCTC
TGTGGCATTAAAATAATATTTTGATTA
>unknown23_2   - 9741: 10640
TTGAAATTTATCAGTTAGAAGTATGCGAACATCTCTTAGCTGGTTACTATTCAAGAAATA
TTCCTCATTATATAGAAGGTGTGGTATAAAATTATTCATACAAGCTAAGTATTAATATAA
AGGATATTTAAGTTTAAATAATCTGGTGACAAATTTTGTTTGTATTTACAATTTACTAAA
ATATGCAAAAAAAAAATTTTGTTTGTTTTTTACTTGTAGGCTACTCTACCAGATGTTTCG
TTTGCAATAGCAAAGAATCCTGCAAAAAGCCTCAATTATATGAGTGTAATTCCGACTTGG
CAAATAATACCCGGATTTATTTGCAACAATTTCACACTGGTGTAAATCCAAATGCAACTT
CTCACATCTACGACTGTTTCCGAGAATATATAAAAACTAGTAAGTTGTTAAAACAAAATT
AATTAAACGTGTATTGCAATTAATTTAATGTCATAATGTTATTTTAATTCTAGCAACTTC
TGAGTATTATTACAAGAGTTGCGTGTATACCAATGTTGACCATTGTAGATTGCCTTTGTC
ACCTTACATTTCATCGACGACAAAGAAGAATTTTTGTAAACAATGCAGTAACGGAGATGG
TTGTAATCCAGCTGGACGCGCCGATATTGGTTTAATGACTGTTATTGCCACAATTACCTT
AGGCTGTGTTGCACGTTATGTGGGGCATTAAAAAATAATTGAAGTGGTAAACTTACTTCA
TGCTACAATAAAATATTTATGAAATCATATCTTTGCTAGCCTCTAATTCTATTCCATGTT
TTAAGTTTAATTTATAATCGAAAATTATTAAACCTTTAAATGGTATAAATAAATGAAAAC
ATCTTAAAACAATACTCACATGACGTTTTATTTACTTTAGAAAAAGCAGGTAAAATTTTG

>Helitron2_Cv_31   - 11556: 12235
GCGCAAAGTACAAGTCGCAATTTTGAAGATATTGCGATAAAATGTGGTACATAAATATTT
TTCGGCCCGAGGACGAAGTCTATTGAAAATCACTGAAATCGGTCCACTATTTCACCTAGC
ACCCATACAAATGTTCTCCCGAAGTTATTCTTTATCGGTCGTAAATGGTTAATTTATATA
TGTATCTACACAAATTTTGCTCCAAATAAGTTTTATATAAACTGAATTAATGTCACCTAA
TTTTATGATGATCGGTCCATTATTAGTCATAGCTCCCATATAAGACCCGCTTCCGAAAAT
CACTCTAACGAGCATAAATCTCTTAAAAATGTTGGTATAAACATAAAATTCAATAGAAAC
AACATTCATATAGACGTAAATTACACGACCTAATTTCATGGCGATCGGTCCATTACTAGT
TATAGCTACCATATAAGACCCGCTTCCGAAAATCACTTTAACGAGCATAAATCTCTTAAA
AATTTTGGTATAAACACAAAATTCAATAGAACTAACTTCCATATAGACGTAAATCACACG
ACCTAATTTCATGGCGATAGGTCCATAATTAGTCATAGCTCCCATATAAGACCCACTTCC
GAAAATCATTCACGAAAATAAATTATAGTGTAGGGTATTATATAGTCGAGCTTGGCCGAA
CATACTTCCTTACTTGTTTT
>Helitron1_Cv_2   - 90150: 90232
GGGAATTCCCAGTATCCCGGGAAATTTCAAAATTAATCCCGATTTCCCGGAAAATGAAAA
AGTGCTGGAAAAGAACAACTCTA
>unknown23_1   - 12869: 13770
TTGAAATGTATCAGTTTTAAGTATTCGAAAATCCCTTAGCTTTTTACTATTCAAGAAATA
TTCCTCAATACATTGTATATCGAATGTTTGGTACAAAATTGTTCATACAAGTTAAGTATA
AATATAAAGGATATTAAGGTTTAAATAATCTGGTGATAAATTTGGTTTTGATTTACAGTT
TACTAAAATATGCAAAAAAAAAATATAATGTTTTTTTATTTAAAGGTTACTCTACCAGAT
GTTTTGTTTGCAATAGTAAAGAATCCTGCAAAAAGCCTCAATTATATGATTGTACTCCCA
ACTTGGCAAAGAATACCCGGGATTATTTACAACAATTTCACACTGGTGTAAATCCAAATG
CAACTACTCACAACTACGACTGTTTCCGAGAATATATAAAAACTAGAAAGTTGTTAACAC
AAAATTAATTAAATGTGTATTGCAATCTTATTAATGTCATTTTAATTCTAGCAACTGCTG
AGTATTATTACAGTAGTTGCATTTATACCAATGTTTACAGTTCCAAATTGCCATTGTCGC
CTTACATTTCATCAACGATAAAGAAACAAGATTGTAAACAATGCCGTGGCCAAGATGGTT
GCAATCCAGCTGGACGCACCGATATTGGTTTAATGACTGTTATTGCCACAATTACGTTAG
GCTGTGTTCCACATTATATGGGGTATTAAAAAATATTTGAATTAGATGTTCATGGAAGCG
CTGTTGAGGGGAGCTGTCACAAACTGACTTCATGCTACAATGAAATATTTATGTAATCAT
ATTTTAATTTATAATCGAAAATTATTAACCCTTTAAATGAGTACAAATAAATGAAAACAT
CTTAAAACAATTCTCATGTGCTGACGATTTATTTACTTAAAAAAAAAACGGATTAAATTT
TG
>Helitron3_Cv_27   - 88591: 88692
AACCTCGGTTTTTGGCCTATTTTTGATCTATATCTGGATTTCTAAGTCATTAATATAGAC
AATATGGATATCTAGTGATATATATTTGGAAGTCCATTGCAA
>unknown23_8   - 14293: 14495
AGGCTACTCTCTCCGCTGTTACGTTTGCGATTCAAAAAACTCTTGTAAAAATCCCAAACT
ATATGATTGTAGTCCTAAACTGGCCAGTGATACAAGAGCTTATTTGAAACATTTTCACAG
TGGCATTAACATAAGTGCCACCTCATCTGACTACGATTGTTTTCGGGAGCATTTGAAAGT
TAGTAAGTTTTCCACAAAAATTA
>Helitron2_Cv_30   - 86325: 87070
TTATACTCTGCACCACCATAGTGGAGGGTATTATGCGTTTGTGCAGATGTTTGTAACGCC
CAAAAATATTAGTCTAACACCCACCTTAAAGTATACCGATAGACTTAGAATCACTTTCTG
AGGCGATTAAACGATGTCCGTCCGTCCGTCTGGTCGGCTGGCTGGCTGTCCATGTAAACC
TTGTGCGCAGAGTACAGGTCGCAATTTTGAAGATATTTCGATCAAATTTGGTACATATTA
TTTTTCGGCCCAAGGACCAAGCCTATTGAAACTGTCTGAAATCGGTCCATTATTTCACCT
AGCTCCCATACAAATGTCATTCCGAAATTGGACTTTATCGGTCATAAATGTTTAATTTAT
AAATGTATCTCCACAAATTGCGCTCCAAATAAGTTTTATATATACAAAATTCATGTCACC
AAATTCTGTTACGATCGGTCCATAATTAGTCATAGTTCCCATATAGACCCGCTTCCGAAA
ATCACTTTAACGTGCATAAATCGCTTAAAAATGTTGGTATACTCACAAAATTCAACATAG
TAAACTTTCATATAGACACAAATCGCACGACCTAATTTCATGGTGATCGGTCCATAATTG
GTCAAAGCCCCCATATAAGGCCCACTTCCGAAAATCACTCAAAAGTACAAATATTGAAAT
TTTAAAAGAAAAATGTTTTTACTTTTTTACTTAGGGTAGTGTATTATATGGTTGGGCTTG
ACCGACCATACTTTCTTACTTGTTTT
>Helitron2_Cv_29   - 84549: 84868
CCGATCGACTCAGAATCATTTATATTTGGGACATACATTTTTTTGGGTCTAAGGACAAAA
CGGTTTATTATTTCGTTTAGCCTTCATACAAATGTCCTTCCGGAATAGGAAATGTTTGAC
ATAAATATTTGATCTATATAACTATCCACACAAATTTCTCCAAAAATAAGTTTTACATAA
AAGGAAATCAAATTTAAAATTCTTTGACGGATCAATCCATAAATCTCTTACAAATTTTGT
TATCCGAATAAAATTTAACACAAAAAGTTTCATGTAGAAAGAATTCACGCGATCTAACTT
CATGGCGATCGGTCCATGAT
>MITE_CV1_6   - 19921: 20165
ACAGAGAAAACAGATTCGTGATAGCAACCGAATTTGTTGCCAATCGAATGATTCTACCTA
AGTGGCCGAATTTTACAGTTGTGGCTACAAAATTTTAGAAGGGGTAACAAAAGTTTGGTC
GCTTCAACCGAAATTCTTCTTTATCAACTGACTTTCTGTTGATAGAACCGAAACATTCTA
TGTGTGCAACCTACTCATTCGATTGGCAACAAATTCGGTTGCTATCACGAATCTGTTTTC
TCTGT
>Helitron3_Cv_26   - 20318: 20692
TTATACCCTTCACCATGAGTGGCAAGGGTATATATAAGTTTGTCATTCCGTTTGTAATTT
CCACATTTTTCATTTGCGACCCCATAAAGTATATATATTCTCGTTATAGATAGCGGAATC
GATATAGCCATGTCCGTCTGTGTGTTGAAATCAACTTTCCGAAGCCCCCAAAAAACTTAC
ATACACGATTCATACATCAATATCTCCGAAATTCTTCCGGCTCGGTCGCTAATAAAATCG
AGAAAATCGGTCCAATGGCTGAGATATAAGGAAAAAACTAGGACAACCTAGATTTTTGAC
CTATATCTGGATTACTAAGTCATTAATATAGGCAATATGGATATCTAATGATAGATATTT
CAAAGACCTTTGCAA
>unknown5_11   - 20763: 21031
AATTTTTTTTTCATCAAAATTTTTTTTTGTCATAAATTCTTTTTCCAAAAAAAATAATTA
AAGAAATTTAAAAAAAAAAATTTTGAAAAAACTTTTTTTAAAAAAAATTAAAAAACAATT
TGGAAAAAAAAATTTTAAAACATTAAAAAAATTTTTTTTTGATTTTGTTTAAATAAAAAT
ATTTAAAAAAAAAAAAATATTTTCAAGTATAATTTGGTGAAGGGTATATAAGATTCGGCA
CAGCCGAATATAGCTCTCTTACTTGTTTT
>unknown5_10   - 24367: 24472
AACAAGTAAGAGAGCTATATTCGGCTGTGCCAAATCTTATATACCCTTCACCAAATTATG
CTTTAAAATACAAATTTTAAAAATGTTTAGGCAAATAATATTTAAT
>Helitron3_Cv_25   - 24473: 24839
TACACCCTTCACCATGAGTGGCAAGGGTATATATAAGTTTGTCATTCCGTTTGTAATTTC
TACATTTTTCATTTGCGACCCCACAAAGTATATATATTCTGAATCGTTATAGATAGCGGA
GTCGATATAGTCATGTCCGTCTGTGTGTTGAAATCAACTTTCTGAAGCCCCCAAATAACT
TACATACACGAATGATACATCAATATCTCCGAAATTCTTCCGGCTCGGTCCACAAATGGC
TGAGATATAAGGAAAAAACCAGGACAACCTCGATTTTTGACCTATTTTTGACCCATATCT
GGATTACTAAATCATTAATATAGACAATATGGATATCTAATGATAGATATTTCAAAGACC
TGTGAAA
>unknown5_9   - 24950: 25118
AAAAAAAAAAATTTTAAATTAAAAAAAAAATTTTAAAATTTAAATAAAAAATTAATTAAA
AAAAATTTTAAAAAACAATTTCGAAAAAACAACTGGAAAAAAAATAAAATTTTGTTTACC
TAAAAATATTTAAAATTTTTATTTTAAAGTATATTTTGGTGAAGGGTAT
>unknown22_1   - 26932: 27077
TGCACAGTTGATTGTGGGATTGTTAACATAGATCTTTGACTTCAATTCAATGGTGTTAAA
TTACATTATCTAAAAGACCAATTCTGATCAAGAAACTGAGAAGTACTTGATCAAGAAATG
ACTCACATAATAATTAAATTGTTTTA
>Helitron4_Cv_1   - 71320: 71404
CACAAGGCCGGCCAAAAGCTGGCTTACATTTGGAAAATTCATGTTTTTCACACAGTCAAT
TTTATATGGCTTGCTCCCGAGTTGG
>Cv-mar1_24   - 31448: 31872
ATCCCGGCCAACCAGCCGAATCGACACCAAAGCCAAATATCGATGGCGCTGAGATAATGG
TCAGTATATGTTGCAACCAAAAGGTTCATATCTACTATGAGCTGTTGAAATCTGGGCAGA
CCATCACAGGAAACCTGTACCGAACACAACTAATTCGTTTGAGGTGAGCATTGACCGAAA
ATCGTCCAGAATATGCGGCTAGACATGAAACTGTAATATTCCAATATGACAACACTCGGC
CACATGTTGCAATACCTGTTCAAAACTATTTAGAATGAAGTGATTGGGAAGTTTTGCCTC
ACCCGCTTTATAGTTCATAACTTGCCCAGTCCGACTACTATTTATTTCTATCGAAGCAGA
ACGCACGCAAAAATCTCAATTTCTATATTTTTGGTAATTTTGCACATAAACAGCCCAATT
ATGAA
>unknown5_8   - 70594: 70843
AATATTTTTTAACCCGAAATTTTTTTTCATCAAAAATTTTTTTTTCCAAAAAAATTGAAG
AAATTTAAAAAAAAAATGTTTAAAAAACTTTATTATATAAAAAAAAAATTTTTTAAAAAA
TTTTAAAACATTAAAAAAAATTTTGATTTTGTTTAAATAAAAATATTTAAAAAAAAAAAA
TATTTTTAAGTATAATTTGGTGAAGGGTTTATAAGATTCGGAACAGCCGAATATAGCTCT
CTTACTTGTT
>Helitron3_Cv_24   - 32216: 32472
TTGCAAAGGTCTTTGAAATATCTATCATTAGATATCCATATTGTCTATATTAATGACTTA
GTAATCCAGATATAGGTAAAAAATCGAGGTTGTCCTAGTTTTTTCCTTATATCTCAGCCA
TTTGTTGTCCGATTTTCTCGATTTTAAATAGCGACCGAGCCGGAAGAATTTCGGAGATAT
TGATGTATGAATCGTGTAAGTTATTTGGGGGCTTCGGAAAGTTGATTTCAACACACAGAC
GGATATGGCTATATCGA
>Cv-mar1_23   - 32500: 32943
CCGGCCTTGTGCAGTTTATATCCCGGCCAACCAGCCGAATCGACACCAAAGCCAAATATC
GATGGCGCTGAGATAATGGTCAGTATATGTTGCAACCAAAAGGTTCATATCTACTATGAG
CTGTTGAAATCTGGGCAGACCATCACAGGAAACCTGTACCGAACACAACTAATTCGTTTG
AGGTGAGCATTGACCGAAAATCGTCCAGAATATGCGGCTAGACATGAAACTGTAATATTC
CAATATGACAACACTCGGCCACATGTTGCAATACCTGTTCAAAACTATTTAGAATGAAGT
GATTGGGAAGTTTTGCCTCACCCGCTTTATAGTTCATAACTTGCCCAGTCCGACTACTAT
TTATTTCTATCGAAGCAGAACGCACGCAAAAATCTCAATTTCTATATTTTTGGTAATTTT
GCACATAAACAGCCCAATTATGAA
>unknown5_7   - 69502: 69772
AATATTTTTTAACCCGAAATTTTTTTTCATCAAAAAATTTTTTTTCCAAAAAAATTGAAG
AAATTTAAAAAAAAAATGTTTAAAAAACTTTATTTAAAAATAATTAAAAAACAATTTTGA
AAAAAAAAAATTTTTTAAAAAATTTTAAAACATTAAAAAAAATTTTGATTTTGTTTAAAT
AAAAATATTTAAAAAAAAAAATATTTTTAAGTATAATTTGGTGAAGGGTTTATAAGATTC
GGAACAGCCGAATATAGCTCTCTTACTTGTT
>Helitron3_Cv_23   - 33308: 33689
TTGCAAAGGTCTTTGAAATATCTATCATTAGATATCCATATTGTCTATATTAATGACTTA
GTAATCCAGATATAGGTAAAAAATCGAGGTTGTCCTAGTTTTTTCCTTATATCTCAGCCA
TTTGTTGTCCGATTTTCTCGATTTTAAATAGCGACCGAGCCGGAAGAATTTCGGAGATAT
TGATGTATGAATCGTGTAAGTTATTTGGGGGCTTCGGAAAGTTGATTTCAACACACAGAC
GGATATGGCTATATCGATTCCGCTATCTATAACGATCCAGAATATATATACTTTATGGGG
TCGCAAATGAAAAATGTGGAAATTACAAACGGAATGACAAACTTATATATACCCTTGCCA
CTCATGGTGAATGGTATAAAAA
>Chapaev3-1_Cv2   - 33775: 34357
AAGAACCCAGGAAAAATTTTGTGAATTTTTGTAATGACCACTAGTTATTTCATGCATTAT
TTTGTAAGGAGTGGTGGTTACCCAGCACATTATTTTATTTACTAGAATAAGTACTTATTT
TTATGCAGGCTGGTAATGAACTTTTGCATTTAGCACAGCTATCTAGTGTGTTTGACTGGA
AAACGGGAGGTTAGTGGTTCGCCACCTGTCAAAGCCATTCATTTTTTTGTTTATATCATA
TTCATTTATATGTTGATGTTAAAACTATTATTAACTTCCAATAAAATAACTCGTACATGG
AGCAGTGAGTTAGCAGCTTGACTATCAAACACAAGCAAATAATGTGACTGTTCGATTCCC
ACACAAGGCAATATTTTTTGTGTTTTTTTTTAGCTACATATTCTTGTTGTGAATTTACTA
CTTATTTCTCAACTGATTGTAAGTACATTTGTAAGCTTGACCCCTGAATTTTTTAAAAAT
CTCGAACAACGGTAAGTAGTGTTTCAGTCAAATAATAAGTAGTTATCGCTTTGCTCCAAT
TATACTTGCTGGCTTACTAGGTAAGCAAAGTTTTTGCTGGGAA
>Helitron2_Cv_28   - 67821: 68391
TTATACCCTACACCACCATAGTGGAGAGGGTATAATGCGTTTGTGCAGATGTTTGTAAAG
CAAAAAATTATTACTCTAATACCCACCTTATAGTATACCGATCGACTTAGAATCATTTTC
TGAGTCGATTAAACGATGTCCGTCCGTCTGGTGGGTTGGCTTGCTTTCACATAGCCCCCA
TACAAATGTCCTCCCGAAATTTGACTTTATCGGTCATAAATGCTTAATTTATATATGCAT
CTCCACAAATTCCGCTCCAAATAAGTTTTATATACACAAAATTCATGTCACCAAAATTTG
TTACGATCGGTCTATAATTAGTCATAGCTCCGATATAGACAAGCTTCCGAAAATCACTTT
AACGTGCATAAATCGCTTAAAAATGTTGATATACTCACAAAATTCAACATAGTAAACTTT
CTTGTAGACATAAATCACAAGACCTAATTTCATGGTGATCGCTCCATAATTAGACATAGC
CCCCATATAAGGCCCACTTCCGAAAATCACTCAAAAATATAAATTATTGAAATGTTAAAA
GAAAAATATTTTTGCTCTTTTACTTAGTGTA
>unknown20_2   - 35035: 35155
TGAACTTGGACCTCATGGGCCTACCAGGCTCCGCGGCCACTTGTCCCCAAATTAGGGCAC
CTCGGGTATGTTACATTTTTAAAACTTTCGTATTTGTTCGTTTGTGTTCCGATTTCAAAA
A
>Cv-mar5_1   - 38131: 38557
GTCATAAAATCATCAAGAAAATCATCTTTAGTGATGAGAACCATTTTCAATAAGCAAACT
TAAGTTGACATTAGTTATCTCAGGTTTCAGCATTTCGGCGCCACGAGACACACAGCCGGC
AAAAATATTTAATTGTTGGCTGAGAAATTGGCCACCCCATTTTTGTGTTGAATTATTGTG
GCTGATAACCGCCCTTGGCCGAAGATCTTCGGATCATTTTGGTACGTAGAACCAGCTGTG
GCGATTATCGCCTCTGGACTATTTTCTCAGGAGCCTTATGAAAAACCTGGGTTACATGAA
CAAACCAAAAGCAACTGTTGCTCTCGAAGATGAAATTCGGCGCTTCATTGATGAGATAAG
CGGAGCGATTTTCGAAAATGTGGTGCAATATTTACTGAAAAGAGCGGACGTCTACCGTCA
TGTTAGA
>AMARI_CV1_3   - 63228: 63533
TTTACCTTGTTGGCTTTGTTAATCGTCAAAATTGCCGCATTTGGGATTTAGATAACCCAC
ATGTGATTTCCGGGAAACTAATGCATCCTCAACGTGTCACTCTTTGATGTGGATACGGTT
AGTGAGATATTTCTGCCTAAATTAAATAATATTCAAATGGAAATGGCCATATAACCCATA
AAACAATTCAATTTCTCCACGAGAGATTTTCTGATCGTGTAAAGCCCCGCGAACATCCCC
TACATTGAAAGAGGAACGAAATTCAGCAGTATTTATGAAAAATGATCATGCAAAATTACG
ACAAAA
>unknown6_13   - 45455: 45699
TACAGTATAATTTCGGAATACTTAAAACTAATTTGTGCAAATTTTTATCAGAGTGTTTAT
CAGTGACTGCTCAACCAGGTGCTAGGTGAAATCATGGACCGCTATTGCCCATTTTCAATA
CCAAGCAAATCTTAGAAACAGAGAATATTTGTGGAAAAGCCAGAAAGACGGACGGACGGA
CATAGCTAGATCGTCTTAGAATCTCACGAGGACTCAGAATATATATACTTATGTGGATCT
ATGAC
>Helitron2_Cv_27   - 56493: 56949
ATACCCTACACCACCATAGTGGGGAGTGTATAATGCGTTTGTGCAGATCTTTGTAACGAC
CAAAAATATTAGTCTAACACCCATCTTAAAGTATACCGATCGACTTAGAATCACTTTCTG
AGTCGATTAAACGATGTCCGTCCGTCTGGCTGGTCGGCTGGCTGGCTGTAAATGTAAACT
TTGTGCGCAGAGTACAGGTCGCAATTTTGAAGATATTTCGATCAAATTTGGTACATATTA
TCTTTTTGGCCCAAGGACCAAGCCTGTTGAAACTGGCTGAAATCGGTCCATTATTTCACC
TAGACCCCATACAAGTATCCTTCCGAAATTGGACTTTATCGGTCATAAATGTTTAATTTA
TATATGTATCTCTACAATTTCCGCTCCTAATAAGTTTTATATATACAAAATTCATGTCAC
CAAATTTTGTTACGAACGGTCCATAATTAGTCATAGC
>Helitron3_Cv_22   - 46368: 46496
GTCATTCCATTTGTAATTTCTACATTTTTCATTTCCGACCCTATAAAGTATATATATTCT
GGACAACCAGGACAACCTCGATTTTTGACCTACATCTGGATTACTATATTCATTAATATA
GACAATATG
>Tc3_Cv1_9   - 46703: 47058
CCTTCAACTCCTCATGAGACTCCATTACATCCCCAAAAATTGTCGTTTTAGTGTGGGTTA
CATGCCTATGTCGTCATCAGCCCATTTGGTTTTAAATCCGAAACCTGTGCCATCATTACA
GTGATTTTTCTATTCCTCATTCATTGCAAATCATTTGGAGGAGAAATGGTTACAACAAGA
TTGCGCAACATGCACTACAGTGCGTGAAACCATCACTCTGTTGAGGCAAACGTTTGTTGA
CCGTATTATCTCAAGAATTGGACTTGTGAATTGGCCATCGCACACATTTCGTGTGATTTC
ACACCTTTGAACTACTTTCTGTGGGGTACGTACAATCTAGGGTATATGCTGATAAA
>Helitron3_Cv_21   - 47074: 47228
TATATATAAGTTTGTCATTCCATTTGTAATTTCTACATTTTTCATTTCCGACCCTATAAT
TCTGGATCCTTATAGATAGCGGAGTCGATTAAGCCATGTCAGTCTGTCTACCTGACCGTT
GAAATCAACTTTCCGAAGCTCCCAAATAACTTACA
>L2-1_Cv_1   - 47320: 47634
TTGGCTAAAAGGGCTTACTTGTAGGAGCAAATGTGGAGGAGCCTTATGCAAATTGGTTCT
ACTAGTAATTGAATGAGGATGAATTTAATAGGTGATTAGTCATTCGGTTCGGATGGAGTT
TCGATAGTTTTCATAAGGAACGTTCTCCCAGGTATTTCATTACATCTCTTACATATTCTA
AACACTATTATCACTACATCAAAGATAACTACTTTATGGAAAGTGGCACGGGTGATACCT
ATTCCAAAAGTTTGGAGTCCTAGATCTGTTTCCATTTAACGACCGATTAGTATTTTGACC
GTTTTTTCAAAAATT
>Helitron2_Cv_26   - 49738: 49987
ATTTATATTCGTTAATGTGGTTTTCGAAAGTGAGCCTAATCTGATTATGATCCGATCGTC
ACAAAATTTGATGACATTTGCATATGTATGACACTTACTATTGTTGAATTTTAATTAAAT
TCTAAGATATTTAAGAGATTTATGCTCATTAATGGAATTTTCGGTTGTGGTGCTTATATG
GGAGCTATGGTAAATTATGGACCGATCGGTACTAAATTTAGTAGTGTTAAGATTATATGA
AACTTATTTG
>Helitron3_Cv_20   - 50042: 50169
TAGATAGCGGAGTCGATTAAGCCATATCCTTATGTCTGTCATTTGAAATCAACTTTACGA
AGCCCCCAAATAACTTACATACACGATTCATACATCAATATCTCCGGAATTCTTCCGGCT
CGGTTGCT
>unknown5_6   - 50211: 50456
TTTTTTAACCAGAATTTTTTTTTTCACCAAAATTTTTTTTCGCTTAATATTTAAAAAAAT
TGAGAAAACAAAAAATTCTTTTTTTTAAATTTGAAAAAAAAACAATTCGAAAAAAATTTG
TTCCCAAAAAATAAAAATAATAAGTTTTATTTACCTAAAAATATTTAAAAATTTTATTTT
GAAGTATAATTTGGTGAAGGGTATATAATATTCGGCACAACCGAATATAGCTCTCATACT
TGTTTT
>Helitron2_Cv_25   - 50479: 50740
AAATTGTGACATGTAGTTTGATTACAAGGTTTATATGGACGGACAGACAGACGGACGGAC
GGACATCGTTTAATCGCAAAGATCATAACTTACACAATATACACTATTAAATTTAGTACC
AATACCTTGCCATAGCTCCCATATAATTACCACTCTCGAAAATTTGATTAAGGAGCATAG
ATACATTACAGAAATATCTATCTGATTAAAATTCAATGCAAATAAGTTTCATAAATATGG
AAATCAAGCAACCAAATTTTAT
>RTE-2_Cv_1   - 50913: 51638
CAGGGGGATATTGTGGGGATTGCCGACGATTTTTTTCTACTGGCTCACAACTACTGAGAC
CACGCGGCGAACTTACGAAGCGTAACGCTGGCAGCGGAATCAGCAGGTTTGAAAATAAAT
GTCATGAAAACAAAAACTTTACGTATTAAGGCAACCTCTCGGAATTTATCTGCAATTGGT
GCAAGCGAAATAGAAGATCTCTGCCAATTCTGCTATCTTGGGAGTATTATATCTATATAC
TGTGGATCGAATGGCGACATCGATAATCGCTTGCAGAAGGCACGCCAAATATTTGGTGAC
CTAAAACCTATCTGGAAATCACCCTCATTATTTCTGTGTACGAAAATTGCAATCTTCCAT
GTCAAAGTCAAAATCTACCCTTTTGTACGACTTGGAACGCTGCCATTCCTGATATACGAA
AAATGCAAGTATTCGTGAACCGCTGTCTTCGCAAGATCCTATTCTGTATTCTGGCCGAGA
ACCATATTTGATCATACGCTCTGGGAAAAAGCATACCAACACATCCTATCGATTGAAATA
AGGGACGAAAATGGCGTTGGATCGGCTACACCCTTAGAAGGCAGACTATCGACATCAATA
GGACTGCCAAAGACTGGAACCCGCAAGGGAACAGAAGAAGCTCTTACATGGAGAAGACAG
ATTGAGGCCGAAGTAAATATCAGTGGCAATAGTTGGAGAGAAGTGAAGGCATTAGCACAA
AATAGA
>Cv-mar2_9   - 51673: 52193
CCTTGTAGGCTCAAAATCTACCAGTAACACAATCATATGACAACTTCGTAGGAGTGTCAG
ACGTTGTTCATCCGCAATATGGACGAGTTTTTGCGCCGTTTCGTAACCATGGACGAAATG
TGAATCAACCTCAACGGCAGTCAAAACAGTGGGTTCCTCGGGGTGAATCGATGCCAAAGA
AGGCCAAGGTGGATTTGTCAGCCAATAAAGTCATGGCGACTGTTTTTTGTTATAAACTCG
GCGTAAGCCACTGCCTTCAAAAGGATAAAACACTCAGTAGCATTTGGCCAAGAAGAAAGT
TAATTTTCACCAGGACAATTCCAAACCTTATGAAATTGCTCGACGGAAAGAGATTCGACC
TCAACGATAAAATCATCTCACAAACAAATACGTATTTTGATGAATTCGACAAAGCTCGAC
ACCCGCAACAAAGTAGACTATATTGAAAAATAAAATTATTTTTAATAAAAAAAAATTGTG
TTTCATTCAAAAAGTCATGGACTTATTGACCCGCCCTCGTA
>Cv-mar1_22   - 54595: 55544
TAAGAATGCGAGATTTACAATAGATGGCGTATGTTTTGAACACAGTTTTTAGTTTTTCTA
ACTTATATGTAATTTTGAAGGGGACATAGCTGTCATTTATTCTTAGCTATTGAATATTAT
AGTGTAAACAACAACGTTTTTTTGTTTTGCTTCGAATTCGAATTTTGCGCCAACAAAGCG
TCATATGCGGGAAGTTTTTCTTAACTTTTTTTAATTTGAAAAAAAAGTGCCACTGAAGCG
CACTGATTTCTCACCGAAGTTTATGTTGAATGTATTTCATCGGTTTCAAAGTCAGAGAGA
TGGTTTGTGCGGTTCACGGACAAATATCGCGTAGGCCAGCACAAAAAGTTTGAAGACCAA
GATTTGGAGGCAATACTGCATGAAGATTGGAAGCAACAAGATGCATCCAAAAACAGGAAA
ATTGGTTACCATATGAATTAAAGCTGAAGGACCTTAATAGACGATTTTGTATGTCTGATA
TGATGCTTGAACGCTATAAAAGAAAATAATAATAAATGATGCATCGAATCATTACTTGCG
ATGAAAAATGGATCCATTACGATAACCCGAAGCGTAAGAGATCGTATCTGATGCCCGGCA
ACCACTCGATTCGACACCAAAGCCAAATATTCATAGCGCTAAGGCAATGCTCTGTATTTG
GCGGGTGCAAACCAGAATAACTTCTGTAACTTCCAGAATATGGGACCAGGAATGAAATCG
TAATGTTCCATCATGACAACGCTCGGCAACATGTTGCAATACCTTTTAAAAGTATTTTGT
GTGAAGTGGTTAGGAAGTTTTGCTTCACCCGTCCTTGATTCATTCTTGGCGTCAAAAGAT
GAGCCGTTCTTTTGACGCGGAATCCATGTATTGCCAGATAGACGGGAAAACGTCATAGCT
AACAATGGCCAACTTAGAGTTAGTTTATATTGTACAAAATAAAAGCTAAA
>unknown3_4   - 55792: 56242
AATGGTACCGTGAAATAGCTCCCAAATGAAATAACTCCCAAACTTGAAAAATGAAATAAC
TACCAAAGGGTAAAATGAAATTACTTCCAATAATCGTCGGTTTCATAATTTTAAAAATAT
TAGTCCCAAAAAAGCGAAATTACTCCCAATAGAATTGAAATAATTCCAAATCCGAAGCAA
TTTATGTATGCAATCTCAACAAAGGAACTACAAAAGTGAAATAATTCTTCGCTTACCAAA
CATTTTTTGCATTGCGGGCCTATGGCGTAGCGCAAAGTTTTACTCCTCTGGGATGTGTCA
AAAACTGGCTTCACTCAAAAAATTGTTTTGCATAGCCTGCCTTCGGCCGGGCGTTAAGGT
TTTCTCACCTGGGGTGTATCAAAAACTGGTTTTCTACTCCGTGGTGTATCAAAATCTGGC
TTCTTTTCTGAGTGAAGACAGTTTTTTGATA
>unknown2_5   - 58660: 58767
CCGCATGAGCACAAACGAAGAAATAGGATCGTTTTAAAAATGTAACATACCCGAGTTGTC
CAAATTTGGGGACTCCTAGCCTCGGCCGTGGTGGTCCCATGAGGTCCA
>LOA-8_Cv_1   - 43393: 43521
ATTCGTGTATATACTGGTAGCCGAGCTGCAATAAAATCCCTGATAGGTGTATACACTACA
TTGACTATGGTCCAGGAATGCCGGCCATACTTGAACGCGATGGCGAGACAATCGACTGTT
GTACTCGTG
>LOA-7_Cv_1   - 42269: 42740
TTAACTTTAATACTATTTGCCAAAAGAGCCACACCCCAATGGGGAGTTCGATCACCACTT
CTGTGGAATTCGACTATCTATAGCTGAATGCCAAGAACTACAAATCTGTCACATATGCAG
ACGATATAGCGTTAGCAGTTTCAGGGATTCATGTGGGCACGATTTCACAACGAATAGAGA
CGGCACTTGAATTTTTCAATGAAGTACAAGATTCGTATCTTTCCACTACCACGATTGAGC
GGTATCGAACTGATACTCTCGGATATCGCAAAATCTTTGGTTAGAATTCTAGATAAGAAA
ATAGCATTATAAACGCAGCACTCTGACAAGAATAACAAAGGTTTTGACAACTATGTGCGT
CTGCTAGAAGGTCATAAGCTCGAGGTGGGGTATCAGACCCAGGAACGTTGATGCGGTCAC
TAGAATAATATTGTGATATAGGGTCTCTGTCTGGTGGGAGAAATTGACAAGG
>Helitron3_Cv_19   - 38985: 39205
TTTTTATATCCTTCACCATGAGTGGCAATGGTATATATAAGTTTGTCAATTTGTTTGTAA
TTTCAAAAATTTAATTTTAATTAAAATTAACTTACAAACATACATGACTCATATATCAAT
ATATCCGCTATATACCCGGTTCAGTTGCTATTCGAGTAAATCGGCCCACAAATGGCTGAG
ATATATGGATATCTAATGACAGATAATTCAATGACCTTTGC
>unknown6_12   - 64524: 65127
ATTTATATACCCACCATAAAAAAAGGTTGACTTTGCCATTACATTTATAACACATCAAAA
TTTGTCGTAGACCTATATAAGTATATAAATTCTGGGTCCTCATAAGATTCTAAGACGATC
TAGCGGTCCATACGTCTGTCAGTATATCTGTTTTTTGAAAACATGATAGGGACCAAACTA
ATGTAGCTAGCTGGATGAAATATTCCACAAATACGGTCTGCTGATAGGGTTTATTTGGTA
CGTATTGATAATTTACAAAAAAGGTTCATGAGTTCACCTAGCCCCCATACAAATGTCTCC
CGGAAATATTGTTTGAGCAGTAATATGTTGATTATGCTGAAATTCTGATAAAATTTAGC
>MITE_Cv1_5   - 64765: 65009
ACAGAGAAAACTGATTCGTGATAGCAACCGAATTTATTGCCAATCGAATGATTCAGATGC
ACATATAGAATTTTTTAGTTCTATCAGCAGAAGGTCAGTTAATAAAGAAGAATTTCGATT
GAAGCAACCAAACTTTTGTTACCCCTTCCAAAATTTTGTAGTCACAACTGTAAAATTCGG
ACACTAAGGTAGAATCATTCGATTGGGAACAAATTCGGTTGCTATCCCGAATCTGTTTTC
TCTGT
>Helitron3_Cv_18   - 37430: 37503
TTATACCCTTCACCATGAGAGGAAAATGTCATTGGAAAGTTGGTAATTTCGTTTGTAATT
TGTACATTTTTCAT
>unknown20_1   - 69522: 69659
AGATTTTATGTGTGTAATTTTTTAAATCGGAACACAAACGAAGAAATAGAATCATTTTAA
AAATGTAATATTCCCGAGGTATCCTACTTTGAGGACCCTTGGTCGCGGCCCTGGTGGGCC
CATGAGGTCCACGTTCAG
>unknown19_1   - 69923: 69982
AAAAAAAATTTAGAAAATGTCGCTTACGATAATTTGGCGCTAAGGGATCGATATGTTGCT

>Helitron2_Cv_24   - 70424: 70629
GAATCATTTTCTGTGGCGATTTGACGATATATGTACGTCTGTCTATCCATTCATCATTTG
TGTGTCCATGTAGGCTTGTGGTCAAAGTATAGGTCGCAAATTTAATGATAATAATATTGA
CATATGAGCTTACTTTGGTCCTAGAATGAAGTATATTAAAATTGTTAGAAATCTGACAGT
GATTTCTACGAATGTCCTTCCGGAAT
>unknown17_2   - 71684: 71764
AAATCCCGGGGTTTTCGGGATTTTCTAAATCCCGAAGCCCGGGATTTTTTAATTTTAAAT
CCCGGGGTTTTCGGGATTTTC
>unknown18_1   - 72387: 72629
AAAAATCGTATAGCAGAAACGCACTCTACGGAAAATTCTAAGAAGATACCATAGGTCTAA
AATCAAATCCTATCGCATTTCGTCTTTTATCCAATCATATTTCAGTATATATATTTCTTT
TAATAGTTTTTTTATTGGATAAAATACAAAATGCGCAAGTTAGGATTTGATTTTAGAACT
ATGGTTATTTGGGGATAATTTCATAGAATTTTGCGTAGATTGTGTTTCTGCTATACGATT
TTT
>unknown17_1   - 72856: 72913
TTTACCAAATCCCGAACCCCGGGATTTTTAAAAATCAGTCTCGATTAGCATCTCTAAT
>Cv-mar1_21   - 75413: 76075
GACAAAGATAGTCCAGGTCAGACAGAAAAGACCATGGAGGAGGCATTATTCCATAAAAAT
GTTTGTAAAACGTAACAAACCAGTCGATGCTACTCAAGCAGCAATTTTAAAACATTTGCA
AGCAGCAGGATTCATTCAAAAGCAAGGAAATTGTGTACCATACTAATTGAAGCTGAGACC
CTGAAAAAAAATAGATCGTATATGAAGCCCGACCAACCTGCCGAATCGACACCAAAGCCA
AATATCTACGGCGCTGAGGTAATTATCTGTATTTTGTGAGAGAAAAAGGGTCCTATCTGT
TATGAGCTGCTGAAATCTGACCAGACCATCACAGAGAACCTTTACCGAACGCAACTGAAT
CTTTTAAAGCGAGTTTTTGCCGAAAATTTAGAATGAAGTGGTTGGGAAGTTTTACCTCAC
CCGCTTTATAGTCCAGACCGTGTCTCATGTCCGACTACTATTTGTTTCGATGGATACAGA
ACACTCTCTCTGGGATACGCTTCATTTTGGAGCAAAGTATCCGATATTGGCTTCAAAAGA
TGAACAGTTCTTTTGGCTCGGAATCCATAAGTTGCCAGAAAGATGGAAAATGGTCATAGC
TAGCAATGGTCAATATTTTGAATAAATTTATGTTGTACAAATGTTTCAAAATAAAAGTTA
AAA
>unknown10_3   - 24251: 24369
ATGTTTGGCCAAAATGTCAAATTTTGACCCCCTATAACACAGAGAGTTCTTGACCGATCT
TGTTGAAAAATTGTGTATGAATTACTATCCAGTAGGTCTAACCTTGGTGCAAATTTCAT
>LINE2_CV_2   - 78712: 78886
ATTTATTTTGTTATATATCCCACTCGCATCCCACTAAGCGACCAAATATATCTTATAGGA
ATAGAAAGAAGCTTTCTTTTGAGCAAAAGAAAAAAATTGAAGAAGGGGCCCATTTTGTTA
AATAAGTTAGATTTTGAAAAAAAAGTAAAAAATTGCATGTTTTGAGTTGCCAAAC
>LINE2_CV_1   - 78887: 81011
ATTTATTTTTATAGATATTGAACTCGCATACCACTACGAGACCAAATAGGTCTTCAAGGA
AAATATCTAGCTTTTTTTGAGGGAAAAAAAATAAAAAGGGTCCATTTTGGAAAAAAAGTC
AACAAAGTTTTTGATTTTGCAAAAAAAAGTCAAAAATTGCATGTTTTGAGTAACAAAACT
CGCATCCCACTAAGTGAACAAATAGGTCTTAAAGGAAAATATCTAAGCTTTATTTTAAGA
AATGGATACGAATGTAAAGAAAATAGAAAGATATGGATATCGGACATAACCTGGAATTTA
ATACAGGAAAGAAATCGCTTGAAATAACGGAAATTGGAGGACCCAAATCTAGGACCACGA
TACGACACAGTAGCAAAGGCCGTAAGGACATCAGCCCGAAGGGACAAGGGAAAATACTTC
GAGAACATAGCCATTGAAGCAGAAGCGGCAGCAGGAGCGAATAATATGAAAGAGCTCCAC
CAACTAATAGGCCGACTTTCGAATCGAAATATGAGCCGTAACCATGCCGTAAAGGATACA
AATGGTCGGCTACTTACCAACCTAGAAGATCAAACTCGTCGATGGAAACAACACTTCGAA
GGCATTAGTAACATCGCTGAAGACATCAGTGTAGAAAACCCCTCATCTTCTTTCGTAGCA
ACTACAATTGCTAACCACATAATATCTGACGATGATCCCAGCTTCGATGAAATTACATGC
GCCATTTTAAAACTTAAAAACCTGGGGAAGATGGCATTCCGCCAGAGCTCCTTCAAGCTA
ACCCTGCAATATCAGCAGACATTTTACAACCCTATATTCGTGATGCTTGGGCAAATGAAC
AGTTTTCTAATACATGGACAAAGGGAGTCATCATTAAGCTTCCAAAGAAAAACGATTTGA
CTAACTGCGACAACTATTTACAAAATAATTGCTATAATAATAAATAATAGACTGCAGTGT
GTTGGGCAGACATTGCGAGACGAACGGGCAGTTTTTCGGCCACATCGGAATTGTTTAGAT
CAGACAAATACTCTTCGTGTTAGAATAGAACAGTCTGTAGAGTGGCGCACACCGCTTTAT
TTAGTCTTTGTCGACTTTAGAAAAGCATTCGATTCTATAAGACGTGGTGCAATATGGGAC
GCATTAAGAGCTAAGGGCGTACCAGCAAAATTAATAAACCTCATCAAGACTATGTACACC
AATTCCTCACTACAAGTGCGTCATAATGGGATGATAAGTGAATCCTTCAGCACAAACGCA
GGAAAGAAGCAGGGTTGTCCTCTTTCGCCATTGCTTTTTGCCGTGGTACTTAATGAGGTT
ATGTTAAAACTATGAGCAAAGAAAAGGGGTATTGTTTGGGGCTTTCGCAAACATCTGGAA
GACTTGGATTTCGCAGACGATATCTGCCTCATTTCTCACAAATTCAACGACATGCAAAGC
AAAGTAGACGATTTAGTCAAGTTAGTAAGGGCCGTTGGTTTAGAAATAAACATTGAAAAG
ACACATGCAATGCGAGTTAATAACGTCACCGACAACCACTTCAGAATACAAAACCAGATG
ATTAAATTTGTAAATCACTTTTGTTATCTGGGATGCATGATGTCAATTGATGATGGTGTG
GAGGAAGATGTCTACTAGACTAAAAAAGGCAAGGTCAGCATTTGGTCGCCTAAATAAAAC
GTGGAGAGCCCCTCAATTATCACGGGACACGAAGATCCGCATATTCAATGCTTGCGTAAA
ATCTACACTGCTTTATGGAAGCGAAACTTGGCTGATGACAAACACTATAGCACAGAGACT
CCAAGTATTTATAAACAAGTGTCTACGTAAAATATGTCGGATATTTTGGCCACATAAAAC
CACAAACACAGAGCTCTGGAGGCTAACAAAGGAAGAACCAATAGTTCGTCAAATAACAAG
AAGAAAATGGAGATGGATAGGACATACTCTCCGTAAACCTATTGGCAGCGTAACGAGAGC
CGCCTTAGAATGGAATCCCCAAGGAAGTCGGCGGCCCGGTCGTCCAAAAAATCCATGGCG
TAGAACAATTTTCAATGAACTTAAGAAAGTTAACAAATCTTTTGATGAAATTAAATTAAT
CTGTAATGATAGAATAGTTGGAATT
>unknown10_2   - 81180: 81277
TCACATATTTGGCCAAATTGTTAAATTTTGACCCGATCTGGTTGAAAAATTGTGTCTGAA
TTATTATCCAATAGGTCTAACCTCGGTGCAAATTTCAT
>SMAR_Cv1_1   - 20514: 20870
AAATTTACAATACTAGATTGTGTAAAGCATGTTGCATTGACTTATACTGCACTTTGGCAA
TCAATGCTCAAAGGGTGTTAGAAAAGTTTGTGGCCAGATGTAGGAGTAAATGTTATACTA
TTATGTCAATCCTTGGAGTTGGCACCTACATTAGGATGAGAAGGTTTTGATGACTTTTAT
GCAGGTGATATTGATGAATTTATAATAAATAAAGAATTAGATGTTGAAGATTTAATAAAT
ATGATGACCGAAACAAACGACAACGATTCCGATGAAGGCGTTACGGGATCAGTAGCATTG
ACAACAAAAAATATTAGTGAAGGTCTTGAATTAGGATGAAAATTGGGAAATCATTTT
>unknown16_1   - 82267: 82417
AAATATATTTGATAATTATAAATATCTTTATATATATAATTCTTCTGTACGTGTGTTAGT
AACTGAACTCCTCCTTAACGGCTAAGTCGATTTAGATGAAATTTGTTGTGTGTGATTTAG
TGGGTCCCTGGATGGTTTAGATTCACAATTG
>unknown8_5   - 82433: 82515
TGGGCATGGCACCTCCCATACAAAGTAAAAATTTATTATTTCATATCTGGAGTACTATTA
TAGAGGGAGTCTTCAAACTTTGT
>unknown3_1   - 15985: 16505
ATTATTTTTTGCTTCGGCCGGGCGCAAAGCTTTTCTCGTCTGGGGTGTATCAAAATATGG
CTTCGCTCAGAAAAGATTTCTTTCATTGCAGAAATGTTTTATAATATTTCAGAAAGCTGA
AATATGATTAAGAAATCATTGCGACCTGACAATGTCCGACAATTTAAAAAGAATCTTTTC
TGAGCAAAGCCGGTTTTTGATATGAAATAACTCCCAATACAGTGAAATAACTCCTAATTC
CCAAAATAAAATTAAATAAAACCCAACAAAAATCTCATTGGGAGTTATTGCATTATGAAA
TAACTCCCAACAAAAAATTATGAAATAACTCCGTATGCGGTAGAAGTTGTTTCATAACGA
AATAAGTCCTAAGTTGTATGAAAAATTTGTTGGGTGTTATTTCATATTTTCGTGGGGAGT
TATTTCATTTTGGGAATTATTTCACTGTACCTTTCTTGTGGTCTAGATGGGTTTTTGTGC
TAAGGATGTGTATCGCAGCTGTATCGTCAAAACAGTAGTCC
>DD37E_Cv1_1   - 13816: 15119
CTAAGGAGTGAGATCGAAAAATTCTTAACACACGTTTTTCATTACATTTTTTAACCCAAG
TATTATTTGAATTTTTTTTTGATCAAGTTACCTTTGAAAAACATGTCAGTTATTATGTGT
AATGTCAATTATATTAATTTTTTTGTTAATCTGATTAAAATGAGTGACCAGAAAAAAGTG
CGTACTGAAATTATTAAATATTTTCAACAAAACCCAACTTGGTCTTACAAAAAGTTGGCC
AAGCATACAAAGGTCTGCCGTCAAACTGTTTCCAATGTTATTAAACAGTACCGGGAGAAC
TTGTCAGTTGATAGAAAACCTGGTTCAGGTAGAAGGAATGGTCCACATGATGTTTCTAAA
GCCAAAAAAATAGAACGCATTTTCAAAAGAGCTCCCAACACATCCGGTAGGAAAGCAGCC
CGGTTAGCTCAGTGCTCGGACTATTTGGTACGAAAAGTTAAAGCTAATGCAGGTTTAAAA
ACATACAAGGCTCAAAAAGTTCCTGACAGGAACGCTACTAAAAATTTAGAGGCCAAAAAC
AGAGCACGGAAATTGAAGTCAAGTTTTATAAAAAAATATTCTTGCTGCATAATGGATGAC
GAAACGTATGTTCTGGCAGATTTTTCGCAACTTCCAGGTCAAAAATTTTATGTTGCTGAT
GCTCGAGGGAATGTTGAAGAAAAGTTTAGGACCCAAAAGCAGACAAAATTTCCCAGAAAG
TTCTTGGTATGGCAAGCAATATGCAGTTGCGGCAAAAGAAGCCACTCATTTGTTACAACG
GGCTCTATAAATACCGAAATTTACATCAAGGAATGTTTACAAAAAAGGCTGCTTCCATTC
ATAAGACTTCATAATGTGTCCACTTATTTTTGGCCTGACTTGGCATCCTGTCACTATGGC
AAACAAGCCCTTGAGTGGTACAAGAACAATAATGTGGTATTTGTACCAAGAGAGGCAAAT
CCTCCAAACTGCCCGGAGCTAAGGCCAGTGGAGAGATATTGGGCTCTTGTTAAAAGAGAA
TTGAAGAGTACAAAAAAGGTGTCCAAAAGTGTGGTAGATTTTAAACGGAGATGGACTACA
TGTTCGAGCAAAGTGACAGAAAGCACTATAAAAACGTTAATGGAAGGGTTTCCGAAAAAG
GTTCAAAATTTCATCACTAGTGATTAAAACTATAAAAATAATTTTTTTTGTAAATTGTAA
TAATAATTTCAATCAAATAAAAAAAAAATTAAAGCTGTAAGTTTAGTGGTTTCTTTTTTA
TAAACATATATGTATGTTAAGAATTTTTCGATCTCACTCCTTAG
>Helitron1_Cv_1   - 89596: 90864
ATGAGGGAATTCCCGGGATCCCGGGAAATTTAAAAATTAATCCCGATTTCCCGGGAAATG
AAAATGTGCGGGTAAACAAAAACTTTAATTTACACGAGAAACGATGAGTCTTTTTATTTG
CGTTTTGCTATAAATGGTGAATTGTGTGCCACGTATAGAGAAGCGTGTCAATGCTTGCGA
TTGTTAGAGAATGACACTCTATGGAAATACACCATCGGATATGCTGTGCTTTCGTCAAAT
GCTCATCAAATACGAACACAAATCCGACTGATTTGTGGAGCAAATACAAAGATGCCATGT
GCATCAGATGCGTATTAGAACATTAAATCAATATGATTGCGATGCCTTGAGGAAATCAGT
TCGAGCAAACGTTCATCTGTTGAATCTAAAACAAAATTATGCATACGAAATTCTTATGAA
AGTTGTGAAATACGGAGCTGGATTGATTTTTTTTTTTACCGCTCCCGGTGGAACTGAAAA
TCTTTTATGATAGCGTTAATTTTGGCAACGATAAATTTGCAGAATGATATTGCACTTGCT
TCAGCAATTGCATCTACGTTGTTGGAAAGTTGTCGAATTGCTCTCAAGTTGACACTAAAT
ATGCAAAGCAAACTGATCGTTTAGGATGAGTGTACAATGGCACGTAAAAAACGTTGCAAG
ATTTACGGAACAATCAAAGCCGGTTTGGTGGTGCGATGATTCTGTTGGCAGGTGAGTTCT
CAGAAACAAAATCCGTACACATCCGAAAGGCGTTTCCAAACATTGCACAAAATTACAATT
GGTTAAACCAAATTGAATTCTAAGATTCAAAAAGAAATTGCTGTCGAATTGATGACGTAC
AAATCGATGGATTCAGTTTCTTCCCAAGATGATGTCGTCAACTATCCAACCGAGTTTTTA
CACGGATTACCACCTCAAAAAAACCTGATGAATAACGTCATCGAGGCAAGAATACTTAAA
GGAAAGTACAAAGGAGTAGACGTTTTGATACCACGGATCCCAATGGCTCCGATCGACATG
CCATTCGATTTTAAACGCTTGCAGTTTCCAGTACGGCTTGCATTCACAATGATAATTAAT
AAATCTCAAGTGCAATCATTGCGTGTTTGCGGCATTAACCTTGAAAATGCATGCTTCTCG
GATGGTCAGTTGTATGTCGCCTGTTCCCGTCAGCATTATTTGTGTACGAGTCAGAAAACA
GATATCATTGTAATGAACGAAATTACAGTAAAGCAATCGAAACAAATGTTATTTGTTTTA
ATAGGTTAA
>Cv-mar1_1   - 7210: 8196
TTTTTAATAATTTTTATATCATTTTGAAGAGGACTTATCTGTCATTTATTTTCACTTATT
TATTGAACGTTATAGTGTAAACAACAAAGTTTTGTTTTGATTAAAAAATGTGGAATTGTT
TTGCCAACGTATCGTCAGCTGTGGGAAGTTATGCCTTACTTCTTAAATATAATTCACACC
GATTGCTCAAAGGTTATGTTGAATGAGTTCAATCGATTTCATCATGCGAGATTTTGATTT
TGACACGGAAAACAAGGATCGCCTAGGCCATCCAAAGAACGTAGAAGACCAAGAATTGGA
GGCATTACTCTATGCCGTGTGTGAACATCAGGATTCATTCAAAAGCAGGAAAACTGGGTA
TCATACAAACTGAAGCCAAAAGACCTTGAAAGACAATTTTGCATCCGAAATGATATAGCA
TTCAATATAAAAGAAAATCATTTTTGCACCGAATCATTACTTGCGATGAAAAATGGATCC
ATTATTGTATGCGGAGCCCAATAATCAATCATAATCAACCCCAAAGCCAAATATACATAG
CGGTAATGCTCTGTATTTGGTGGGAGCAAAAGGACCCTATCAATTATGAGATGCTGAAAT
AAGGCCAAACCATCACATGGAATCTGTACTAAATGTAACTGATTCGTTTGAAGCAAGCAT
TTGCCGAAAAAAGCCCACAAAATGCGGCCAGACATGAAACCAAAATATTTCATCATGAGA
ATTCTGGACCACATGTTGCAATACCTACCCGCCTTATATATTTGTTTCGACCGTCTGAAT
ACTATTTGTTTCGATCGATGCAATGTCTGGGATACTCTTCGTTTTGGAACAGAGTATCCG
ATATTGACTTGATTCATTCATGGCCTCAAATGATGATCAGTTCTTTTGGCTCGAAATCCA
TATGTTGCCAGAAAGTTCGGAAAGGTCATAGTTAACAATACTATGAAAAAATTTTTACTG
TACAAATGTTTCAAAAGAAAAGCTAAA
>Cv-mar1_2   - 3560: 4229
ATGTTGGCTTCAACAGACAGACGGACATTTGAAAAAAAGTGCCGCTGAAGCACACCGATT
GCTCACCGAAACTTACGTTGAATGTGTTTCAACGTGGATAGATTGTTTGTGCGGTTAAAA
AGTGGTATTTTGACGCGAAGCGTAAGAGACCGTATGTGAAGCCCGGACAACCAGGCGAAT
AAACACCAAAGCCAATTATCCATGGCGCTAAGGTAATTTTCTGTATTTGGTGCGACCAAA
AAGGTCCTATCTATTACGACCTGCTGAAACCTGGTCAGACCGTCACATGGAACCTGTACC
GAACGAATATGCGGCCTGTCATGAAACCGTAATATTCCATCATGTCAACGCTCGACCACA
TTTTGCAATACCTGTTAAAATGTATTTAGAATGAAGTAATTGGGAAATGTTGCCTCACCC
GCTTTATAGTCCAGAATGTGTTCCTTCTGACTTCTATTTGCTTTGGTCGATGCAGAACGC
TCTCTCTGGGATACGCTTCACTTTGGAGTAAAGTATCCGATTAACCTGATTTGTTCTTGG
CCTCAAAATATGAGCGAAATCCATATTTTGGGTCATAGCCAATACTTTGAATAAATTTGT
ATTGTACAAATATTTCAACATAAAAGCTAAAAATTTTAAAAAATCCCGAATTTTTAAGTG
ATGCACCCAG
>unknown1_1   - 99540: 100549
CGGTTAACTGTTCGAATAATTTGAAATTGCCGATTTTCAAATAACAAATAAACCGATTAA
TTTGTGTCGATTAACCGATTAACCGAAATTCCTTTTTTTGCACTTTAAATTTTTTTTTGT
ATTTAATTTTCCATTTCAATTCAAACACAAATTTCAAATTTCAAGTTTAGTAAGTATGTA
TAACAACATTTCAAAAAAAAGACGAAACTTTTTTTTGAAATGAGTCTTTTATCATAACTG
AACGAAACTATTAAATTAACCAAAATCTAAAACAATCCAAAAAGGAATATTCTTGATTTC
TCCAAAATATACAATCAGCGAGAGAGTTTTTTCCAAGAAAAGTTTTATTAAATCTAAAGA
AAAAAATCGTTTAAATTATATTCTTTTTATAAAAGATTATTTCAGAATATCTCACTAAAA
CTATAAAAAACTCACACATCGCTCCTTTGCTGCAACAAAGTCGTTTCGAGAAAAACATCT
TTGAATATTTTATGACATTTTACTATTTCTTAAATAAATTTTCAACAAGTCATGCGATTT
CAGTAATTTAAATAGGAGATTTTAATATCTTCCTAACCTGTATTTAACCCAAATTTTTAC
TTATCAAATATACGAGAAAACATGAATTTTTACAATGTTTACAACAACAAAACACCCTCA
CACAAAAAATAATTTATTTTTTTGAAAACTGATAAAACTTTATGAAAGATTATAGAACAG
CGCATATTTTGTATTACTCAGTTCAATAAACAGGGATTTTGAGTAATGATGTTGTTGCAG
CAAATAGGCGATATGTTTACAAAAATAATCTCAGATACCTTATTTGCCATTTTTTATGTT
TTTGTATACAAAATTCGTTGTTGTATTTTCAATTTGAAATGAAAATATAAATTATTCGGT
TATCGAATAATTTTAAATTAACCGATTATTAACCGATTAAATCTAAACCTCGATTAATTA
TTTGCTCGATTAACCGATTAAACCAGAAACCCGATTAATTGAATACCCTA
>unknown3_1   - 108825: 109345
ATTATTTTTTGCTTCGGCCGGGCGCAAAGCTTTTCTCGTCTGGGGTGTATCAAAATATGG
CTTCGCTCAGAAAAGATTTCTTTCATTGCAGAAATGTTTTATAATATTTCAGAAAGCTGA
AATATGATTAAGAAATCATTGCGACCTGACAATGTCCGACAATTTAAAAAGAATCTTTTC
TGAGCAAAGCCGGTTTTTGATATGAAATAACTCCCAATACAGTGAAATAACTCCTAATTC
CCAAAATAAAATTAAATAAAACCCAACAAAAATCTCATTGGGAGTTATTGCATTATGAAA
TAACTCCCAACAAAAAATTATGAAATAACTCCGTATGCGGTAGAAGTTGTTTCATAACGA
AATAAGTCCTAAGTTGTATGAAAAATTTGTTGGGTGTTATTTCATATTTTCGTGGGGAGT
TATTTCATTTTGGGAATTATTTCACTGTACCTTTCTTGTGGTCTAGATGGGTTTTTGTGC
TAAGGATGTGTATCGCAGCTGTATCGTCAAAACAGTAGTCC
>DD37E_Cv1_1   - 106659: 107956
AGGAGTGAGATCGAAAAATTCTTAACACACGTTTTTCATTACATTTTTTAACCCAAGTAT
TATTTGAATTTTTTTTTGATCAAGTTACCTTTGAAAAACATGTCAGTTATTATGTGTAAT
GTCAATTATATTAATTTTTTTGTTAATCTGATTAAAATGAGTGACCAGAAAAAAGTGCGT
ACTGAAATTATTAAATATTTTCAACAAAACCCAACTTGGTCTTACAAAAAGTTGGCCAAG
CATACAAAGGTCTGCCGTCAAACTGTTTCCAATGTTATTAAACAGTACCGGGAGAACTTG
TCAGTTGATAGAAAACCTGGTTCAGGTAGAAGGAATGGTCCACATGATGTTTCTAAAGCC
AAAAAAATAGAACGCATTTTCAAAAGAGCTCCCAACACATCCGGTAGGAAAGCAGCCCGG
TTAGCTCAGTGCTCGGACTATTTGGTACGAAAAGTTAAAGCTAATGCAGGTTTAAAAACA
TACAAGGCTCAAAAAGTTCCTGACAGGAACGCTACTAAAAATTTAGAGGCCAAAAACAGA
GCACGGAAATTGAAGTCAAGTTTTATAAAAAAATATTCTTGCTGCATAATGGATGACGAA
ACGTATGTTCTGGCAGATTTTTCGCAACTTCCAGGTCAAAAATTTTATGTTGCTGATGCT
CGAGGGAATGTTGAAGAAAAGTTTAGGACCCAAAAGCAGACAAAATTTCCCAGAAAGTTC
TTGGTATGGCAAGCAATATGCAGTTGCGGCAAAAGAAGCCACTCATTTGTTACAACGGGC
TCTATAAATACCGAAATTTACATCAAGGAATGTTTACAAAAAAGGCTGCTTCCATTCATA
AGACTTCATAATGTGTCCACTTATTTTTGGCCTGACTTGGCATCCTGTCACTATGGCAAA
CAAGCCCTTGAGTGGTACAAGAACAATAATGTGGTATTTGTACCAAGAGAGGCAAATCCT
CCAAACTGCCCGGAGCTAAGGCCAGTGGAGAGATATTGGGCTCTTGTTAAAAGAGAATTG
AAGAGTACAAAAAAGGTGTCCAAAAGTGTGGTAGATTTTAAACGGAGATGGACTACATGT
TCGAGCAAAGTGACAGAAAGCACTATAAAAACGTTAATGGAAGGGTTTCCGAAAAAGGTT
CAAAATTTCATCACTAGTGATTAAAACTATAAAAATAATTTTTTTTGTAAATTGTAATAA
TAATTTCAATCAAATAAAAAAAAAATTAAAGCTGTAAGTTTAGTGGTTTCTTTTTTATAA
ACATATATGTATGTTAAGAATTTTTCGATCTCACTCCT
>Helitron1_Cv_1   - 5042: 6310
ATGAGGGAATTCCCGGGATCCCGGGAAATTTAAAAATTAATCCCGATTTCCCGGGAAATG
AAAATGTGCGGGTAAACAAAAACTTTAATTTACACGAGAAACGATGAGTCTTTTTATTTG
CGTTTTGCTATAAATGGTGAATTGTGTGCCACGTATAGAGAAGCGTGTCAATGCTTGCGA
TTGTTAGAGAATGACACTCTATGGAAATACACCATCGGATATGCTGTGCTTTCGTCAAAT
GCTCATCAAATACGAACACAAATCCGACTGATTTGTGGAGCAAATACAAAGATGCCATGT
GCATCAGATGCGTATTAGAACATTAAATCAATATGATTGCGATGCCTTGAGGAAATCAGT
TCGAGCAAACGTTCATCTGTTGAATCTAAAACAAAATTATGCATACGAAATTCTTATGAA
AGTTGTGAAATACGGAGCTGGATTGATTTTTTTTTTTACCGCTCCCGGTGGAACTGAAAA
TCTTTTATGATAGCGTTAATTTTGGCAACGATAAATTTGCAGAATGATATTGCACTTGCT
TCAGCAATTGCATCTACGTTGTTGGAAAGTTGTCGAATTGCTCTCAAGTTGACACTAAAT
ATGCAAAGCAAACTGATCGTTTAGGATGAGTGTACAATGGCACGTAAAAAACGTTGCAAG
ATTTACGGAACAATCAAAGCCGGTTTGGTGGTGCGATGATTCTGTTGGCAGGTGAGTTCT
CAGAAACAAAATCCGTACACATCCGAAAGGCGTTTCCAAACATTGCACAAAATTACAATT
GGTTAAACCAAATTGAATTCTAAGATTCAAAAAGAAATTGCTGTCGAATTGATGACGTAC
AAATCGATGGATTCAGTTTCTTCCCAAGATGATGTCGTCAACTATCCAACCGAGTTTTTA
CACGGATTACCACCTCAAAAAAACCTGATGAATAACGTCATCGAGGCAAGAATACTTAAA
GGAAAGTACAAAGGAGTAGACGTTTTGATACCACGGATCCCAATGGCTCCGATCGACATG
CCATTCGATTTTAAACGCTTGCAGTTTCCAGTACGGCTTGCATTCACAATGATAATTAAT
AAATCTCAAGTGCAATCATTGCGTGTTTGCGGCATTAACCTTGAAAATGCATGCTTCTCG
GATGGTCAGTTGTATGTCGCCTGTTCCCGTCAGCATTATTTGTGTACGAGTCAGAAAACA
GATATCATTGTAATGAACGAAATTACAGTAAAGCAATCGAAACAAATGTTATTTGTTTTA
ATAGGTTAA
>Cv-mar1_1   - 100050: 101036
TTTTTAATAATTTTTATATCATTTTGAAGAGGACTTATCTGTCATTTATTTTCACTTATT
TATTGAACGTTATAGTGTAAACAACAAAGTTTTGTTTTGATTAAAAAATGTGGAATTGTT
TTGCCAACGTATCGTCAGCTGTGGGAAGTTATGCCTTACTTCTTAAATATAATTCACACC
GATTGCTCAAAGGTTATGTTGAATGAGTTCAATCGATTTCATCATGCGAGATTTTGATTT
TGACACGGAAAACAAGGATCGCCTAGGCCATCCAAAGAACGTAGAAGACCAAGAATTGGA
GGCATTACTCTATGCCGTGTGTGAACATCAGGATTCATTCAAAAGCAGGAAAACTGGGTA
TCATACAAACTGAAGCCAAAAGACCTTGAAAGACAATTTTGCATCCGAAATGATATAGCA
TTCAATATAAAAGAAAATCATTTTTGCACCGAATCATTACTTGCGATGAAAAATGGATCC
ATTATTGTATGCGGAGCCCAATAATCAATCATAATCAACCCCAAAGCCAAATATACATAG
CGGTAATGCTCTGTATTTGGTGGGAGCAAAAGGACCCTATCAATTATGAGATGCTGAAAT
AAGGCCAAACCATCACATGGAATCTGTACTAAATGTAACTGATTCGTTTGAAGCAAGCAT
TTGCCGAAAAAAGCCCACAAAATGCGGCCAGACATGAAACCAAAATATTTCATCATGAGA
ATTCTGGACCACATGTTGCAATACCTACCCGCCTTATATATTTGTTTCGACCGTCTGAAT
ACTATTTGTTTCGATCGATGCAATGTCTGGGATACTCTTCGTTTTGGAACAGAGTATCCG
ATATTGACTTGATTCATTCATGGCCTCAAATGATGATCAGTTCTTTTGGCTCGAAATCCA
TATGTTGCCAGAAAGTTCGGAAAGGTCATAGTTAACAATACTATGAAAAAATTTTTACTG
TACAAATGTTTCAAAAGAAAAGCTAAA
>Cv-mar1_2   - 96400: 97069
ATGTTGGCTTCAACAGACAGACGGACATTTGAAAAAAAGTGCCGCTGAAGCACACCGATT
GCTCACCGAAACTTACGTTGAATGTGTTTCAACGTGGATAGATTGTTTGTGCGGTTAAAA
AGTGGTATTTTGACGCGAAGCGTAAGAGACCGTATGTGAAGCCCGGACAACCAGGCGAAT
AAACACCAAAGCCAATTATCCATGGCGCTAAGGTAATTTTCTGTATTTGGTGCGACCAAA
AAGGTCCTATCTATTACGACCTGCTGAAACCTGGTCAGACCGTCACATGGAACCTGTACC
GAACGAATATGCGGCCTGTCATGAAACCGTAATATTCCATCATGTCAACGCTCGACCACA
TTTTGCAATACCTGTTAAAATGTATTTAGAATGAAGTAATTGGGAAATGTTGCCTCACCC
GCTTTATAGTCCAGAATGTGTTCCTTCTGACTTCTATTTGCTTTGGTCGATGCAGAACGC
TCTCTCTGGGATACGCTTCACTTTGGAGTAAAGTATCCGATTAACCTGATTTGTTCTTGG
CCTCAAAATATGAGCGAAATCCATATTTTGGGTCATAGCCAATACTTTGAATAAATTTGT
ATTGTACAAATATTTCAACATAAAAGCTAAAAATTTTAAAAAATCCCGAATTTTTAAGTG
ATGCACCCAG
>unknown1_1   - 14986: 15995
CGGTTAACTGTTCGAATAATTTGAAATTGCCGATTTTCAAATAACAAATAAACCGATTAA
TTTGTGTCGATTAACCGATTAACCGAAATTCCTTTTTTTGCACTTTAAATTTTTTTTTGT
ATTTAATTTTCCATTTCAATTCAAACACAAATTTCAAATTTCAAGTTTAGTAAGTATGTA
TAACAACATTTCAAAAAAAAGACGAAACTTTTTTTTGAAATGAGTCTTTTATCATAACTG
AACGAAACTATTAAATTAACCAAAATCTAAAACAATCCAAAAAGGAATATTCTTGATTTC
TCCAAAATATACAATCAGCGAGAGAGTTTTTTCCAAGAAAAGTTTTATTAAATCTAAAGA
AAAAAATCGTTTAAATTATATTCTTTTTATAAAAGATTATTTCAGAATATCTCACTAAAA
CTATAAAAAACTCACACATCGCTCCTTTGCTGCAACAAAGTCGTTTCGAGAAAAACATCT
TTGAATATTTTATGACATTTTACTATTTCTTAAATAAATTTTCAACAAGTCATGCGATTT
CAGTAATTTAAATAGGAGATTTTAATATCTTCCTAACCTGTATTTAACCCAAATTTTTAC
TTATCAAATATACGAGAAAACATGAATTTTTACAATGTTTACAACAACAAAACACCCTCA
CACAAAAAATAATTTATTTTTTTGAAAACTGATAAAACTTTATGAAAGATTATAGAACAG
CGCATATTTTGTATTACTCAGTTCAATAAACAGGGATTTTGAGTAATGATGTTGTTGCAG
CAAATAGGCGATATGTTTACAAAAATAATCTCAGATACCTTATTTGCCATTTTTTATGTT
TTTGTATACAAAATTCGTTGTTGTATTTTCAATTTGAAATGAAAATATAAATTATTCGGT
TATCGAATAATTTTAAATTAACCGATTATTAACCGATTAAATCTAAACCTCGATTAATTA
TTTGCTCGATTAACCGATTAAACCAGAAACCCGATTAATTGAATACCCTA
>RC/Helitron3_Cv_6   - 20111: 20253
ATATTCTGGATCGTTATAGATAGCGGAGTTGACATAGCTATGTCCGTCTGTATGTTGAAA
TCAACTTTCAGTAGCCATAATTAATACAGCAATAAATTCTGTATAGTCTAACTGACGTTG
CTATTTGAAATCGAGAAAATCGG
>Cv-mar1_3   - 87354: 88243
AAGATCTGGAAATGGAACGTTCTGGTTTTGTCCGTTGGATGGTTCGTGAAATTGCAGGAA
GATGACACTGTGTATATAAATAGTAACAGCGAGTTGCAGAGCAGTTAGTGTATAGTAGGC
AATGTTAGACTTAATATCAGTTGTATTAAAAGAGATTGAAAATTAAACTTCTTGTGTAAA
TTTAAATAAATTAAGAATTGTTACAAATTTTGAACTATTGACCCATAATACGCACACAAA
TTGAAGCCGAGAGACCTTGAATTTTCTTGTCTAAAATACTACTTTAACGATACGAAAGAA
AATAATTTTTCACCTACTCATTACTAGCGATGAAAAATGGATCGATTACGAAGCGTAAGA
GATAGTATCTGAAGCCCGGAAAAGCAGCCGAAATGACACCAAAGCCGAATATCCATTGCG
CTAAGACAATTCTTTGTATTTAAAGGGAGCTAAAGGATTCCATCTATTATGAGCTGCTGA
AATCTGATGCAACTGATTCGTTTGAAGCTAGCATTGGCCGAAAAACACCTAGAATATGCG
GCCAGATATAAAACCGTAATATTCTATCATGACACATGTTGCAATACCTGTTAAAAAGTA
TTAGTAATGAAGTGTTTGGAAAAATTTGCCTCATACACTTTATAGTCCAGACCGTGCCCC
GTCCGACTACTATTTATTTTGATCGATGCAGAACACTCTCTCTGGGATACGCTTCACTTT
GGATCAGAGTATCCGAATGTGGCTTGATCCGTTCTTTCCCTCAAACGATGAGCAGATCTT
TTGGTTCCGAATGCATTTGTTGCCAGAAAAATGGTAAAAGTCATAGCTGACACTGGCCAA
TACTTTGAATAATTGTATATTGAGCAAATGTTTCAAAATAAAAGCTAAAA
>Cv-mar2_1   - 27070: 27603
GTCAATAAGTCAGTGACTTTTTGAATTCCCGCCTCTTAACTGAAAGGACAACACTTCTCC
TGTCAATATGCATCTGTCATTTGACTCCTGTCAAAATTTGAACAAGCTGTGTCATTTAGT
TTGTTTTTGACAGCCATTAATAGTAGACTACCGTGTTTCTTAAAGAGAAAATAGTAAAAA
TTAAATTATTTTTCACTCAAATAAAGGCTAAGCTTGATAAATACTATGGGAACTCTGCAC
CATCAATTTGAAAAGTGGTTTACTGAATTTCGTTGTGGCCGTACAAGCACCGAAGATAGC
GAACGTCCTGGACGCCCAGTTGAGGTATCTACAACAAGTGCGAGAGATTGTGGAAGCCAT
AGGCATCTCTCATGGCTACGTGGTTTCAATTTTGAATGATTACTTGGGTATGATAAAGCT
TTCCGCAAGATGGGTGCAGCATTTGCTCACAATTGGGTGCACAAATGTGCAGTTTCCAAG
GCAAAATTCAATTATCTACCTTGTTTTCTGGAGTTAGACGGAGTGACGCTTGTG
>CR1-1_Cv_1   - 28461: 29376
TTGTTCGATAGAGTTTGACATGGTGCACATTTATCAAAACTTATTGCTTTTGGTGTCTGT
ATTCGATGTACTCGATTTATATCGAGCTTTCACAGAGATCGAACTATACAGGTTCTTATA
AATGGAAACTCATCAATATCAATTCTGGGGTACCGCAAGGTTCCGCTATTTCTCCTACTC
TATTCCTTATTCCAACGACCTTCTACGTCAATCATCGAACCCTATCTATTCTTTTGCATA
TGCCAGCAAATTGCCATGTGAATTGCAATTCACATTCATTCAATTACAACCTGTCGGAGA
TTGGGGCAATGAGGCAAAACAAGAATAATTCCCTTAGTCGGGACGTTCTTACAATCTCTA
AATGGTGTCGTGCGAATACGGTCGCTTTCAATGCTTGAAAGAAGCATTCAAGTGTTTCGG
ATTTCTGAAACGGTGTAGGAATTACTTCACTCCATCTGATCTTCTCACTATTTACATAAC
CTATATCCGTCCAAAAATGGAATACAACTCCCATGTAAGGGCCGGTGTTTGAAAGTCTGT
TTTGGAGCTTCTCGACCATGTATAGGAGAGGGCGAAGGTTCTTATTAGTGACAGTAGTGA
ATCCAACTCTATTGATTCGATGCAACACCGTCGCAATGTGCGCTGCGTATCACTGTTCTA
TCGGTACTACTGTGGAATATGTTCTGATGAAATTAGGGAACTTGATCCTGGTACTCGCAT
ATTTTTAAGTAATACACGTTTTCCCTTTGTGGTCGATTGGCCAGTAGACCGCACAAACCA
CTACAGGGAAAATTCGTTCTTTAGCCGTACTGTACGTATGTGGAACAAAATTCCCGCTGA
AGTCTTTCCTATAATTTTCAATGTAGGAATGTTCAAATCGAATGTCGATAAGCATTACTT
CCACTTTTAACCCTCC
>CR1-1_Cv_2   - 31790: 33495
TGCATGTTTTGCTTTTTAAAGCATATATTTGCATATTTAAGTTTTAGTTTAAGAGCATAT
TTTTCATTTTTAAGTCCATTTTTATGCGTATAAAACTTTATATGAAAATTAACTGAAACC
TAAACGTGGCTATACAATTCCTTATACAATTCCAAGACGATCTAGCTATGGACGTCTGTC
CATTATGTTCAAAGAAGTTTTTGGTCATTCATGAAAATAGTAAAGGATAATGCTAGTTCC
TAAATTCCGACTCTTTTAAAGGATGACCAAATATTCATTAACCCGGTTGATAAAGCTAAC
CTTTTAGCTGAATTTTTCGCATGTAATTCTTACTTTCCAGAAAGTGATCAGTCTGTTAAA
TCCTGCGCTCTTCGACGTTAGCTCGTCCATTAGCTAACCTTTTCAACACTTCATAACGTG
CCTGAATATTTCCTGTATGGTGGAAGGTTGCTAATGTAACGCCAATTTCTAAAAACGGAG
TAATAACCCTGAAAATTATCGTCCAACAGCAATTTGTTCCGCACTTTCCAAAGTTATGGA
GAGTATGGTAAACTAGCATCTAAATATTGAAATATTTGGAGTCCAACAATTTACTTAACG
AAACCCAGTATGGCTTTCGTATACATAGGACTTGTTACCCTGCCTATCGGAAACACGGAG
TCGTTCCATTCACCATTTTGGCGAAAGTAAAGTGGTGGCTCTACATATTTCCAAGGCATT
CAATAGAGTCTGGCATTCTTTTGCAGACATTTGTCATTCATATTCATTCAGTTATAGACC
AAGCCTGTGGAAGATTGGTGCAATGAGGCAAAACATCAGTGATTCCCCTAATCGGGACCT
GGAGACAATCTCTGGATGGGGTCGCTTTCAAAGCTCGCAAGACTCAGTGTTACACGTTGA
CACAAAAACGAATGACAGATCATGTAGCTTCATCTGCATTTATGGGTGATGTAAACATTG
CGGAATCAGAAGCTCTTGATGTTCTGGGCGTGAGAATACAATGTGATGTCCATCGGTCTA
AATACATTTTTCTAGTTTCGAAAGATGAATTCAAGTGTATCGGTTCTCACTATATTAGAC
GGAAAATGGAATACAGCTCCCATATATGGGCCGGTGCTTCCAAGTCTATTTTGGAGCTTC
TCGACCGCGTGCAGGAGAGGTAACAGTAGTGTGTTCAACTCTTTTGATTCACGGGAGCAC
CGATGCAATATAAGCTGGTTTACTCTGTTCTATCGTTACGACAATCCAATGTGATCTTAT
GAAGTCAGGAAACTTGTTCCTGATTCCCACATCACTTTGTGGTCAATTGGCCAGTGGATC
GCACAACCCACTACTGGGAAAATTCGTTCTTTAACCGTACTGTCCGTATGTGGGACAAAC
TTGTCGCTGAAGTCTTTCCTGCCTCTTTGAATGTAGGAAAAATCGAATGTCCACAAACAC
TACTACATCTTTCGTCCCTCC
>MITE_Cv1_1   - 78387: 78631
ACAGAGAAAACTGATTCGTAATAGCAACCGAATTTGTTGCGAATCGAATGATTCAGTTAC
ACACATAGAATTTTTCAGTTCTATCAACAGAATGTCAGTTGAGAAAGAAGAATTTCGGTT
ATAGCAATTAAACTTTTGTTACCCCTTTTAAAATTTTGTATTCATAACTATAAAATTCGG
TCACTAAGATAGAATCATTCGATAGGCAACAAATTCGGTTGCTATCACGAATCTGTTTTC
TCTGT
>Jockey_Cv1_1   - 37978: 38530
TGTCTGGACAAATGGAAAATTTGTGTTACCGAATGTGTTCAAGTCACATTCACTTTAAGA
AGAGATTGTAAGATAGAGATAGCTCTTCAACACAAATTAACAATATTGGGATACTAGATG
AAAACCATGTAAGGTACGAGTACCTCGGTATCCGTATCGACCAACGTATAACATAGATTC
ACCATATAGAATACAAAGAGACACTTATATAACTAATGTATACACAAATGCATTGACACC
TTGGGTTCTCCATAAGCCCTAGACTTATACTACGAGGTTCTCTAGTATAAGGCGATTATT
AAACCAATATTATCGTATGGCATCCAGCTATGGGGAACAGCTTCTTCCAACATTCAAAAA
CTGTAGAAAAAACAATTAAAACTCTTGATAACAATAACGGGCGCTCGAACATGGTACATT
AGAAATAATAACATCAATAGGACACTCAATATTCCAACAGTGTGCAAGAAGATCAAGTAC
TCCAAGTGCTATCATCTAAATTCTCTTGTAGGGTAGATGCAATCTTTTGAGGAACATAGA
TACTTAAGAAGAA
>unknown2_1   - 39614: 39739
GTACTTACCACCATATGCATAAACAGTTTATAAATTTATCAAAGGTTTATAAAACAAATT
TTGTATGGACATTTTGTTTGATAAACCTTTGATAAATTTATAAACTGTTTATGCATATGG
GGTTAG
>RC/Helitron2_Cv_1   - 68361: 68664
GATGTTTGAAACGCCCAAAAATAATAGTCTAACATACCATATAGTATCAATAGTCATACC
AATAGACTCAGAATCACTTTATGAGTCGATTAATTTTGAAGACATTTCGATAAAATGTGG
TATATGCATACAATGCAATGCAAATAACTTTGATGGCGATCGGTCCATAATTAGTCATAG
CTCCCAAATAAGAGGGTCCGTAAATAACTTTTTTAAATTTTAAAAGAAAAATGTTTTTGC
TCTTTTACTTAGTGTAGGGTATTAAATGGTTGGGCTTGACCGACCATTTTTTCTTACTTG
TTTT
>RC/Helitron3_Cv_1   - 43600: 43985
TTGTTATACCCTTCACCATGAGTGGCAAGGGTATATATAAGTTTGTCATTCCGTTTGTAA
TTTCTACATTTTTCATTTGCGACCCCACAAAGTATATATATTTTGAATCGTTATAGATAG
CGGAGTCGATATAGCTATGTCCGTCTGTGTGTTGAAATCAACTTTCTGAAGCCCTCAAAT
AACATACACACATCAATATCTCCGAAATTTTTCCGGCTCGGTTGCTATTTAAAATCGAGA
AAATCGGTCCACAAATGGCTGAGATATAAGGAAAAAACCAGGACAACCTCGATTTTTTAC
CTATTTTTGACCCATATCTGGATTACTAAATCATTAATATAGAGAATATGGATATCTAAT
GATAGATATTTCAAAGACCTGTGCAA
>unknown6_5   - 63350: 63677
TATAAAAAAAAAAGTTGTAACGCATCGAAATATTGGTCGTAAAACCAAAAAGTATATATA
TCTGGGTCCTCCTAAGATTATAAGACGATCTGGCTATTTCCGTCTGTCTGTCGCTTGTAG
ACACCATAGGGCCTAATCGAAAGTAGTTAGCTAGCGGTCTATTGATAAGGTTTAATTTGT
ATTGAAAACGGGCAATCTTAGCCCATCATTTCACCTAGCCTCCATACAAATGCCCCCCGG
AATATGTTGATTATGCGGCAATCCTGATACAATTTTGCACAAATTAGTTCTAAGTACTCT
GAAATTGAACTGTAAAGTATGGCGGAAA
>RC/Helitron3_Cv_2   - 48964: 49237
AAGGGAATATATAAGTTTGTCATTCCGTTTGTAATTTTTATATTTTTCATTTGAGATTCC
ACAAAGTATATTCAGGATCGATATAGATAGCGTTTTCGATATAGCCATGTCCGTCTTATC
GTTGGTCCGTCTGTATGTTGAAATCAACTATCTGTAGCCCTCAAATAACCTACATGCATG
ATTCATACTATTACTATTAAAAATCGAGAAAATAGGCCCACAAATGGCTGAGATATAAGG
AAAAAACCAGGAAAACCTGGATTTATAACCTATG
>RC/Helitron2_Cv_2   - 49240: 49974
TTTATACCCTACACCACCATAGTGGGGAGGGTATTATGCGTTTGTGCAGATGTTTGTAAC
GCCCAAAAATATTAGTCTAACAGTCTAACACCCACCTTAAGGTATACCGATCGACTTAGA
ATCACTTTCTGAGTCGATTAAACGTCCGTCCGTCTGGTTAGCTGGCTGGCTGTCCATATA
AACCTTATGCGCAGAGTACAGGTCGCAATTTTGAAGATATTTCGATCAAATTTGGTACAT
ATTACACAAGGACCAAGCCTATTGAAACTGGCTGAAATCGGTCCATTATTTCACCTAGCC
CCCATACAAATGTCCTTCCGAAATTGGACTTTATCGGTCATAAATGTTTAATTTATAAAT
GTATCTCCACAAGTTGCGCTCCAAATAAGTTTTATATATACAAAATTCATGTCACCAAAT
TTTGTTATGATCGGTCCATAATTAGTCATAGCTCCCATATAGACCCGCTTCCGAAAATCA
CTTTAACGTGCATAAATCGCTTAAAAATATTGGTATACTCACAAAATTCAACATAGTAAA
CTTTCATATAGACATAAATCACACGACCTAATTTCATGGTGATCGGTCCATAATTGGTCA
TAGCCCCCATATAAGGCCCACTTCCGAAAATCACTCAAAAATATATATTATTGAAATTTT
AAAAGAAAAATGTTTTTGCTCTTTTACTTAGTGTAGTCGGTCGGGCTTGACCGACTATAC
TTTCTTACTTGTTTT
>LINE/LOA-1_Cv   - 58112: 58647
TTCAAGCTACCAGATTAATGCAGCATCATTGAGACTGATTTGTCGTGCATTAAAATGGCG
GTAATTCATTACTTATACGAACTGACAGGTTACCTGGGATTAAATATCTCTGTCGTGTTT
ACCCAACTTCTAGATTGCTTCATAAATGCCTGATGTATCTTAATGAGATGGCAAGACATT
TGAACCTTGAGTTATTCTTAGTGACGAGTCATTATGATTGAAACTGGATCTCGCAATGAT
GAGGGATCTGACTAATAGGATGAAGCTCCGTTTTCATGTTGTAAGTCGTCCATACATCGG
GAGCTTTATGGGGCTGCTCAGACTAAATTAATATATCTATATGCTCGACATCGAGGCTTC
TATGGTTAACTTCCACAGATGGGCGGCTTTGGTGGGGCTTTTAAGGATTCTGTGGAAGTT
GTAATAGTGAAGATAAGGAGGAATCGATGACACACCTCATATGTATTTGCTCTGGTCTGT
TGGGAATTAGGGCCACGACATTGGGATATCGGATTCTGTATGACTTAACGGATATG
>RC/Helitron2_Cv_3   - 56838: 57587
TTATACCCTACACCACCATAGTGGGGAGGGTATAATGCGTTTGTGCAGATGTTTGTAACG
CCCAAAAATATTAGTCTAACACCCACCTTAAAGTATACCGATCGACATAGAATCACTTTC
TGAGTCGATTAAACGATGTCCGTCCGTCCGTCTGGTCGGCTGGCTGGCTGTCCATGTAAA
CCTTGTGCGCAGAGTACAGGTCGCAATTTTGAAGATATTTCGATGAAATTTAGCACATAT
TATTTTTTTGGCACAAGGACCAAGCCTATTGAAACTGGCTGAAATCGGTCCATTATTTCA
TCTAGCCCCCATACAAATGTCCTTCCGAAATTGGACTTTATCGGTCATAAATGTTTAATT
TATAAATTTTTCTCCACAAATTGCGCTCCAAATAAGTTTTATATACACAAAATTCATGTC
ACCAAATTTTGTTGCGATCGGTCCACAATTAGTCATAGCTCCCATATAGTCCCGCTTCCG
AAAATCACTTTAACGTGCATAAATCGCTTAAAAATGTTGGTATACTCACAAAATTCAACA
TAGTAAACTTTCATATAGACGTAAATCACACCACCTAATTTCATGGTGATCGGTCCATAA
TTGGACATAGCCCCCATATAAGGCCCACTTCCGAAAATCACTCAAAAATATAAATTATTG
AAATTTTAAAAGAAAAACGTTTTTGCTTTTTTACTTAGTGTAGGGTATTATATGGTCGGG
CTTGACCGACCATACTTTCTTACTTGTTTT
>LINE/LOA-4_Cv   - 55726: 56019
GATCTGGCCCGTATATGATGCCGGCAGTATTCCCTAATTGTTTCAACTATTACAGGGCAT
TTCATAATTGAAATACATGCTAAGAGAGTGGGCCTACGGTTTAACAATTACTGTAGCAGC
TGTCAAAACGAAGAAGAGGAGGATACTGTCTCCCACCTATTCTGTCATTACCCTGCTCTG
GCCAACATGAGACTGCGTACACTTGGAAGCCCCTTCCTTAGATGTTTGGAAGAGTTATCG
ATAATGAATCTGAAACAAATCTATTCCTTATACAGAGAATCTGATTGGTTCAAT
>LTR/Gypsy_CsRn1_Cv1_1   - 51411: 55704
TGGGAACACATATTTAATATCTAAAATCTACTTGTTAAAACTTTTAATTTCAAATTTTGT
ATAATAATATTTTAATCATTTTTAGCTTTGAATTTTGAGTTTTTAAGTTTTTATAATTTT
CAATAAATAATTTAGTTTTCTTTTAACTTTTCTAAATAAATGTTGTTTTATTAACTACAT
TTAATTGGTGACCTCGCGTTTTTTGAACATTTTCAAACTATATTTATTGAAATGTCTTCT
CCTGAGAGAACAGCTTCAACAAGCAATATTGGAGATGCTCCAAGTGCATATATTGCTGCT
TCAAGTATTCAAAAACTGCCACCTTTTTGGAAGGAGAATCCCAAGCTATGGTTTATGCAA
ATTGAGTCTATATTTGGAATTTCTGGTATTACACGAGATGAAACCAAGTTTCAGTATGTT
ATTGGGAATATTGATTCAAATTTTTTACCACATATTTCGGACATTTTGGAATCACCTCCA
TCTGATGGCACCACTAAGTACCAAGCTGTTAAGGATCGCTTAATTGGAACCTTTTCCGAA
TCTCAAGAGTCTAAACTTCGCCGACTTTTGAAAAGTCATCAACTAGGCGATCAGAAACCC
TCGCATTTCCTTCAAATTATGAGAAATATTGCTTCTGGTCAACTTAATGATTCATTACTC
AAAACTCTTTTTTTGGAACAATTACCTGAAGATGTGAGATCAATTCTCGTTATTAGTCAA
GTAAGTGATGTTAGTGCATTGGCACATCAAGCCGATAAAATTATGAGTCTACGTTCACCA
CAACTTTTTGAGATGAAATCAACTCCTGAAAATGCTGATATATCAATGTTATGTCAAAAG
ATCGATGCATTAGAGAAGAAAGTTAACAGCTTTACTCGTAGTCGCAGTACTGAACGACAA
AATCGAAACTCTTCAATATCTGGTAAGTCAAGAAATCGAAGCAAATCTCGAAATAAAGAT
TGGTGCTGGTACCACAACAGATTTGCTGAGAAGGCAACCAAATGCATCAAACCCTGTTCT
TTTTCAAAAAATTAAAATCTCATCCGGATATTGCGACATTTTCGGATGATCAAGTTAACT
CATGTCGCTTATTTGTAAAAGACAACGCATCGAAAAAATGTTTCCTTATTGATACTGGTG
CAGATGTATCAGTCATCCCTCCGAGTTTTCACATTCCTATCAACTCGTCAAATCTAGGCA
TAAAAATTTTTGCTGCTAATGGTTCACAAATTCGTACTTTTGGTACTAAAATTCTACACC
TGGACTTAGGACTTCGTAGAAATTTTTCGTGGAATTTTATAATTGCAGACGTGTCTAAAC
CCATAATAGGATCTGATTTCCTAAAATATTACCATCTTCTTCCAGATCTTAAGAGAAAAG
CTTTGATAGATGGTACAACATTATTACATGTCTCCGGAAAGCTTTTAGAATCTTCGTCTC
TGGGAATCAAAGTATTAGTTCATGATGACAGTGTGTACAACAAACTTTTATTGAACTATC
CAGATGTCTATCAAGCTACAGCAATTCCCGGAATAAAAAGCAAACACAATATTTATCACC
ATATAGAAACAACTGGACCACCCGTTTTTGCTAAGGCTCGTCGTTTAGATCCTAATCGTC
TTCAAATTGCCAAGAAAGATTTTGAATTTTTACTCCAGTTTGGTATTATTAGACCGTCAA
AAAGCAATTGGTCGAACCCGCTTCATATGGTCCCTAAGAAAAATGGTGAGTGGAGATGTG
TAGGTGATTATCGATTTTTAAATAAAATAACAGTGCCGGATCGGTATCCAATACCATTTA
TCACCGATGCCAATGTTAATATTGCTGGTTGCAGTGTATTTTCAAAATTGGATCTTGTTC
GTACATTTTACCAGATTCCTGTTTATCCTGATGATATATCTAAAACCGCTGTTATAACAC
CTTTTGGATTATACGAATTTCTTAAAATGCCATTCGGACTAAGGAATGCTGCTCAAAGCT
TTCAAAGGTTAATGGACGAAGTTCTTCGTGGATTACCATTTGTCTTTGTTTACATTGATG
ATGTCCTTCTTTTTTCTAAATCAACAACTGAACATCTAGAGCACCTAAAAATAATTTTCG
ATCGATTTCAAGAATATGGAATTGTTGTAAATCAAGGTAAATGTAGTTTTGGTAAATACG
AAATAGATTTTCTTGGATTCCACATATCGTCCGATGGTATTCTTCCCACTCAAAGCAAAA
TTGAAGCCATTCAAAACTTTCCTAAGCCAGAGTCAATCAAAGATTTAAGACGTTTTCTTG
CTATGATCAACTTTTACAGACGCTTTCTTCCTCATGCTGCCATAGAGCAAGCACCACTAA
ATAATCTTTTGAAAAACTCTGTTAAAAATGATAAACGTCCTGTTCCATGGTCTTCCCAAA
CTGAAGAAGCCTTTGAGAAATGTAAGTCAAGCCTTTCTAATTCTACATTATTATTTCATC
CTATAAGTGATGCCGAATTAGTTGTAAAAGTTGATGCATCTGATTTTGCTATTGGCGCTG
TGTTGGAACAAAAAGTTGGTAACGATTGGCAACCATTATCATTTTTTACAAAGAAATTAA
CGGATACTGAGAAACGGTATAGTACCTATGACCGCGAATTGTTGGCAATTTATGCTGCCA
TTAAATATTTCCGTGATTATGTTGAAGGTCGTGAATTTTCAGTACATACTGACCACAAAC
CTCTCATTTTTGCCTTTTCTCAAAAGCCTGAGAAAGCAAGTCCCCGCCAACTTCGACAAT
TAAACTTCATTGGTCAATTTACTACAAATTTTAAACATGTCAAGGGCACCGAGAACGTTG
TAGCTGATGCTTTTTCGAGAATCGAATCAATATCTCTTCTTGATTATGATGAACTTTCAA
AATTACAGAATAAAGATACGGAGCTTCAAAATCTTTTGAATTCCAACACGTCTCTCAACT
TGCAATTAGTTTCCATTCCTGGTACTAAAACAAAAATATTTTGTGATGTATCCACCGATA
ACTTTCCTAGACCGTACATTCCAAAGGACTTAAGAAAATCAATATTTAATGGATTACATA
ATTTGTCTCATCCTGGCGCAAAAACATCAACCAAGCTCGTTACTGAACGATATATTTGGC
CATTTATGAAACGCGATTGCAGATATTGGACGAAAATTTGTCAAGCTTGTCAAAAAGCAA
AAATTTCTCGTCATACTAAAAGCCCTATAGGACATTTTCCTCTAGCTTCTCGCCGTTTCG
CAGAAATTCATATTGATTTAGTTGGTCCCCTACTTCCATCAAATGGTCAACGATATTTAC
TAACTTGTGTCGATCGATTTTCACGTTGGATGGAAGCTTTTCCAATGCCAAACTGCTCAT
CAGACACAATATGTGAAACTTTTATGAATGGATGGATATCAAGATTTGGTTCACCTGATG
TAATTCACACTGATAGAGGACGACAATTTACATCAAATAATTTCCGAAGTTTAACACAAT
TTTTGGGAACAAAAATCAAATTTTCAACATCATATCATCCCCAATCGAATGGTTTAGTTG
AGCGGTTCCACAGAACATTAAAAGCTTCAATTTCCTGCCATGAGGAATCACAATGGACAA
AAGTTTTACCATTGGTTTTGTTGGGACTACGTGCATCAGTAAAGGATTCAATACATTGCT
CTCCAGCAGAAATAGTTTATGGTGAAATTCTTCAACTTCCTGGACAATTCTTTGGCAAGA
CTACATCCTTAATCAACAGTACTGATTTTGTAGCACAACTGCAAACAATTATCTCAAGAA
TCAAACCAACATCCAGTTCTAACAACACCAAACCATCTGTTTTTGTCAACAAGGATTTAC
AAGAATGTACTCATGTCTGGATAAGGAATGATCTCATTTTAAAACCACTTCAACAAATGT
TTCATGGTCCTTATAAAGTTATTGCAAAGTTTGACAAATATTTTACCCTTCAAATAGGAA
ACAAGATCGATAACGTATCAATTGATCGTTTAAAACCTGTTTTTTTAGAAATTGAATGTA
ATGATGTTCAGGGTAACAAGAATGATAATGTTGCAGATATTACTTATAAACGAGAATTAA
AAACAGTATCGTTTTCACTAGGAGGGGAATAATGTGGGAACACATATTTAATATCTAAAA
TCTACTTGTTAAAACTTTTAATTTCAAATTTTGTATAATAATATTTTAATCATTTTTAGC
TTTGAATTTTGAGTTTTTAAGTTTTTATAATTTTCAATAAATAATTTAGTTTTTTTTTTA
ACTTTTCTAAATAAATGTTGTTTTATTAACTACA
>LINE/RTE-1_Cv_1   - 27791: 39937
TTATCAAATATGCAAATAACTATAGCATGATTGAATAATATTAAAACCGCTGGCGACAAT
TGCTTGCCCTATAAGCTGTTTAAACCCAGAGGCGAATAGTTGGTAAGCCGGATGCACCAA
CTCTTGTGCAAAATATAGTCTCATGAATGCATGCCCTCTGCCATATTCACAAGAAAGGAG
ACCCTACCCTTTGCATCAACTACCGAGGTGAAAGTCTCCTCTCCATCTAGCGTAATATGT
AATCGATTGAAGCCATACACTAACAATCTGATAGGAAAGTATCAGTGCGGTTTTATACCT
ATAAGTCCACCATAGACCAGATATTCACACTACGCCAAACCCTTGGAAAAGAAAAACAAA
TCGACACACACCATTTACTCGTTGACTATAAAGCTGCGTTCAATAGCCCGATAAAAACTA
TTTATATCGCCATGGTTGATCTTGGTATTCCTGCAAAGTTAACCCGGCTTTGCAGAATGA
CGCAGAAAAATACCCTAAGCGCCGCAAAATTGGAGCAAATCTTTCCGGCCCTTTTAAAAC
AATGAGAGGTTTTAGGCAAGGAGATGCCTTATCGTGTGATTTCTTCAATTTGCTGATGAA
GAAGATCTACCAAGAAACAAAGATTAAAACCACACATATTATTTTCAACAACAGACATCA
TTGGTCACCACACACGATCAGTAAGCAGAGCCTTTGCAGTACTTTAAAAGCAGTCAAATT
ATATGGGTCTAAAAGTGAAACGAAACCAAAATTAAGTACTTTATTTCGAGTAGTAAAATG
GAGACTACAACTTTGAGGTTGTTGAAGACTTCGTTTATTTAGGTGTTACTAACAACAACG
AAATCATCCTAGAAATCAAGCTTAAAATAACTCCTGCCAATAGATGTTACTTTGGGCTTA
ATAGGCAATTGCGAAGAAAAGCCTTCTCTCGACAAAGATCACACTGTACAATGAAAATAT
CAGACGAGTCATTGTTGGCAGTGTTTGAGAGGGAAATTCCCCGTAAGATTTACGGCCTTA
TACGCGTTGATAATGGATTCCGAATTATAATGAACCCGTCGTAGATGTAGTCAAACACCT
TAAAGTCCAACGAATGCGCTGGCTCGGACAC
>LTR/Cv_Isis-like_1   - 71292: 82286
TGTAATGGACGATTATTGTTAAAAAGTTTAATTCTTGAAAGTACATATTTTATATTGTGA
TACATATTTATATATATAAATATGTATATAAACAAATATGTATATGTTTGGTTTTTATTC
CACATTCAAATTAAAATTTTGCCTCAAATTCGGTTTTTTCGAAAATTTCGTTTTGAATTT
TAACAGTAATGCTTTGTGTGTTTTATTTCACCTCACACTGTTGCATTTACTTTAAAAAAT
CAAGTTAGCCACATTGAAAATAGCCACTTTGTTTTGACACATTGCAACGCATGAGAACGC
ATAGCAACGCATATTAACGCAACTAAAAAAAATAGAAAAATCCCGAACACTAACGAGAAT
TGAAGCATGGTTTTTCGTAACCAAATGTGTTAACCTTCTTTTGATTTTATACCTCAAAGT
GAACACATCGTTCAGTTAAAATATATAATATCCTTTGTACAGGACACACTTTATTTTTTC
TACCAATTTAATTTTAAAGTTTCATAAAGGTAAATCTCGCAGACTTAAAGATTTCGATGT
AGTTAATTAACATACAATATTTTTTTAATACTTAGACAACTAGAGTGGAAATTACCATAT
TGCTAAATCCCAAGATTCAACATAACCTGAATCCTTCTTAATCCTTGAGGTTATTGGAAG
ACTAATAAATTGTGGAAAAACACCATTAAAAGCCTCGAATATACAAGCTAATTTCCATCT
AAAAAGGCACGGTGTGTTTATTTAGCCACCACTGTATCCACTTTTAAGTCACATAAAAAA
AACCTAAAAACCACGCTCACAAGAATTGTGCTTACCGCTGATCATCATTATTTTAAATCT
ACCGATAAGACAACACCTAAAGTCAAGTGCTTCATTATTGTGTATCAGCCAAAAAGAAAT
TCGAAAAAAAAACTACAAATTTTATAAGCAAATATTAAGAGTCTCAGACGAGCTTCAAAA
CACCTACCAGCTTCCAAAATAGGACCGGATAAGTCGTCTAGGAAAACCTCCAAAAATCAT
CTAAGTTCTTCATAAGACAATTACCCAAATTTGAGTCTCAAAATAATTAAAATTTTACGT
AAGATTGTGCATGTTTAAGTTTTTTTTTTGTGACTTTATATTCTTTTTTTCTTCTTAAAA
TCAAAAGGTGCAAACAATTTAAATTACCTTTAATAAATCAAACTACTTGAATTTCTTAAC
AAAATTTATAAGTGTGATTAAAAACTTACAACTAAACCAATAAGAAAAATCACCTAACTT
AAATCTAATTTAAATATATATAACAAATTAAAAACCAAAAGTTTAAAATGTATAAATGTA
AAATATAAAGATTAAAAGCAAAAAAAAAGAAACTTAACCTATATTGCACATAAATTATCA
CAGTTGAATTATTTATTAATTAAGTTCTTTTTATATATAATATAATTAATGACATGCAAA
ACAAATAAGATCTATGTAACAACAAAGTAAACATCCAACAAAAGCAGTCTGACGAGGCCT
CATCATTCAGCGTTTCCAGAATTAAGTTGGTGAGTTTTTTTTCTCTGTTTTAAGTAATAT
TATTAATTAAAAAAATTTAGTTTTGCATTCATTATTATTAAATTTAATAACAAAATCAGA
ATATCTGTAATTTAAAAGAAACAATAATCAAATTTTTGAGGTTTGCTTTTACATATTCCT
TGATTTGCTAGGGAATACTGTGTCAGTAACAAAGTCAAAAAAGAACAAGAAATAAAACAC
ATTTCTTTGTTTTCTCACGCTTTTTTTTTTTGTTTATGCACAAGTAATTCATAAATTGAT
ATGTAAAAGCAAAACACAAAAAATCGAAAACCATAAAACCATAAAACAAAAACAGTTTAA
GCAATGATCATTTAACATTGTAAATGATCATTACAAGATACCCATTGTATTCTCTAATTT
GATTATTCTTTTTTTTTACTACAGTATTGTCCCAAAAATATAGAAATATAGTTTACTAGA
TTATTTCTTTAATATTATTATAATTATCTATATTTAATTACTAGGCATTTCTTTTCTTAA
CAATTTACTTTTACTATTGTTGGTTAGAAAAAAAAAAATGTTATAATAATGTTTTTTCTA
AATTTTGATCTTGTAAACCAAATTTATATTTAAAAGTCATTGAATTTTTTTTATTACCTA
CCTAATGGTTTTCCTCAATTTTGTTAAATAAATTGTTTACTTGAATTATGAAATTCTAAG
TTATTTTTAATGTTTTCGCGATGAGATGAAAAAGTAAGTGTGGATTTAATTAGGGATCTT
AGTGTAATATTCGCCAATAAGATCATTGGATGGGAGGGTTTAGAGGCGATTATCCCAAAC
AACATCATGGGATAATAATAAAAGAGTTTTTCAATTAGTAAGTTCAGTCAGGGAGTCTAT
AATAAATTATTTATGTATAATGATTCCTATATGAGAGAAAATTTAACATGAACAAGAATC
CACCCTCCGACTGACCGCTAGTGGCAATTAATGGCTCCCGTCGTTCATTTAAATTTTAAT
CCAAAAGCTGTAACCTCATATAGCGTTGAATATGTATTTATTCAATTGTACATTACATAA
ATTGGCGCCCAACGTGGGGCCGAAAGAATTTAGACAAATTTTATAACAAACTTTTATAAT
ATGTGTTCTTTATGAGCCATATTGATAACATCAATGTTTAATCTAAATTTTCTGCTCCAA
AAGTTTTTCATTTAAATTTCATTTTTTTTTGAAAGTCTGAAATATAAGTCTTCTAAGTTT
TCTGTTTGTAAATATTTCTTAGCACTTTTTAGGATTTTTCGACCATTTGGCATATATAGA
CCGAATAGTTGACCACTGAGTTAACTAAGGATTCTTTTGCTTAAGTAAATGCAGATTACT
TTTATTTTTTTCTTTCAGTAGAATTTATACGATCGTATAAATAAAATTATCAGTTTGATG
AATTACTAGTATCCTAATATTATTTGGTTTTACATGAATTTAGCTGAATGCAATTTCATG
TCCGATACTATTAGTTTATTTTGACGTACAATAATAATGTATACTGGATTCCAAACTATA
TTTTTCATTATGCGGTTCTTATAAAATCTCCATAGCCCCATTTGTTTAAAATAATTACAC
TTTACTAATGAAAACTCTCTATTACACACTTACTATCTCTCAAAAGCGAAAACTGTATTG
AATCATTTGAAATATTTTTGTTTATACTAGTACATATAAAAAGTACATAAGTTTATTACT
TAATAAAATCTGAAATTTTGTCCGAAAAATTTTGAATTTTAGTCTGTCTGATATAACGTT
TTGGTAATACGATTTTAATCCCTATATACTTTTTTTTTATTAATTTACATTTCTTAACTC
AAATCTAAAGAATTTAGAAAAAATGTCGTTATTGTATACGCCACAAAAGGCACAGGAACA
AGCTCAAAGTTCTGCAGCTGAACCTCCAGCTATTGACAATTCATGTGTAATTTGTAAAGA
AACCATTGTAGATAACCAAGAAATTTTAATTATTACTACCTGTAGTCATGAGTTCCACCG
AGCCTGTATAGAACATGCACTTTCTCAATCGGCTGAATGTCCTCAGTGTAAATGTGCTTG
TGAGTTAGTAGACTTAATAGTTAAAAGATCCGATAACACACTTCCAAAAAATAGCCCTAA
GCAAAAAACCGGTAACTCAAACCGCGGTAAACCTAGAGGAGCAATGGCAAAGAAACATTT
TACCAGGAATTATACGAAAAGTCTTGGTCAGGAATTTTCTCAACAGTCTTCTTTTGAACC
CAATGGTTCTCATGTAGTCATACAAACAGATGAAAGAATTTATAGTCCACAAATGGATAT
TCGTTTTAATCGTCCAGAAAATTTTGTTGAACAATGTCCTCAGCCTAATAATAGTCAAAA
TTATTCAAATGCTGTAGATTATTCTCAACTTAATCAAATGATAGAGAACACAGTTACTCG
TTTATTAAGAAATCTCAATATTGTTCCAAATTCCATCAACCAAAACCAAAATATTCAAGC
TAATGTTAGACAAAGACAAACACCACCTGTTTCTTCCAATAATCAGTTTTTACAACCACC
ACAATATCACACTTCTGAACCTTTACGCCAAAATTTGTCAGGAAATCATTATATTGATCC
AAATTACAGTTTGAAAACGGATAAAATTACGGCAATAATACAAAACTGGAACATTAAGTT
TGACGGTTCAAATAATGGCCTTACTGTGGAGGAATTTTTATATAGAGTTAGGTCTCTAAC
CACAGAAAACTTCAGTGGAGATTTTAATATAATTTGTAAACATTTACCCATGCTTTTGAC
CGGCAAAGCGCGTGACTGGTACTGGAGGTACCACAAACAAGTGGATAGGATTGAGTGGAC
CGAATTTTGCGCTGCATTGCGGTACCAATATAAAAATTTCAAGTCTAACTTTGATGTACG
CGAAGAGGTTAGAAATCGAAAAATGAGATCCGGTGAAACGTTTGAAGTTTTTTACGATAA
CATTTGTTCGATGCTTGACAGATTGGAAACTCCCATGCCCGAATCTGAGCTTGTAGAATT
ACTTACAAGGAACTTACGACCAGACATTAGGCATGAATTATTATATGTCCCCATATATTC
TATTGCTCACCTACGAAAATTGGTACAAATGAGGGAAAACCTCTTAGCCGACGACTATTT
TAGACGCCATCCAACAACAAAGCCAGCTGTACTTCCCATGCAAAGACGTACTGTAGCTGA
GGTAGAGTTTTTAGAGGATAAACCTGAAGATATCACAAATTCCTATGAACTTTCAGTTGA
CGCAATTCGTCAGGGACCTAATGCAGTAAAATGCTGGAATTGCGACGAACCAGGCCATCA
TTGGGAAGATTGTGTCAAAGATCGCATTGTTTTCTGCTATGGGTGTGGGACTAAAAACGT
CTATAAACCTCAATGTCCTCGTTGCTTAGCTAGAAAAATATCCGTTTCAAAAAACTGACT
GATATAAATAAAAACTCTTCGCAAATTTCCTCCAATTCACAGACTATATCACATTCCAAC
CTGAACGTTCAAATTTTAAATCAATCTAAAAACGAAGATTTATCCATTAATCGAATAATC
TATCCTTATAAGCCGTACCATGAAAGATTAAGAAATTATATTGCTGTTCGTAACAGAATT
TTTAACACTGATTCGTTGTCCGTTTGTCCGCTGAAAAAACCTAAACGATCCACAATACGT
CTTAGACGTTATTTTAAATCTCGCAAATTAATATCTAAATTTGTAATATCTGCCATTATT
AATAATGAAAAAGATAAGCGATATTATGCCAAAATCAAATTTTTAGAATTCGACGAGTAT
GGTCTCCTTGACACGGGTGCTAACGTATCGTGTATTGGCTCAGATTTGGCCACTTATAAT
TTTGCTAATTGTCCTAATTTTCATCCCTTAAAAACCTTCGTGAAAACTGCTGATGGCACA
ATTCAAAAAACCATTGGTATGCTAGAAGTAAAAGTTTCATTTAGAGATCAAGTTGAAAAA
GTTAAATTTTTAGTAGTCCCATCGATTTCCCAACGAGTCATTTTAGGATTAGACTTTTGG
AAGATATTTAAACTTGCGACAGAGATTTTCGATTCTGCTATTGTGTCAGATCCGTCCAAG
TTGTCAGATTCACAAAAACCGTCCGATATGTTGTTCGAGCCTTTAGAGGAAACTAATCTG
ACCAAGGAACATAAATACCCCCTTACCACCACACAGCTTCAGCATTTAAACATTATAATA
AACCTTTTTCCAAACTTTGAGAAGCAAGGTTTAGGCAAAACCACCCTAATACAACATGAA
ATTGATGTTGGTGATGCAAAACCCATCAAGCAAAGGTTTTACCCTGTTTCCCCTGCGGTG
GAAAAATTAATATACAATGAAATAGACCGAATGCTCGAATTAGGGGTAATTGAAGAATCC
ACTTCTGCTTGGAGTTCTCCTATGCGATTAGTGCTAAAACCCAACAAAACTAGACTCTGT
TTAGACGCCCGGAAATTAAATCAAGTAACCAAGAAAGACGCGTACCCATTACCGAACATA
GAAGGCATATTTTCAAGACTACCGAAAGCTAATATAATCTCTAAACTTGATCTGAAAGAC
GCATATTGGCAAATCGGCCTCGCCGACCAGTCTAAGGCGCTTACAGCATTTACGGTACCA
GGTAGACCATTGTACCACTTTGTTGTTATGCCTTTTGGTCTCTGTACAGCGCCTCAGACA
ATGTGCCGTCTTATGGATCAACTGATACCGCCAGATCTTCGTCATTGTGTTTTCGGCTAT
CTCGATGACTTAATAATTGTGTCCGAAGATTTCCAGTCCCATTTAGCTACCTTAGTCAGA
ATCGCAGAACAATTTCGCAGGGCCAATCTCACATTAAATATTTCCAAGAGTGCATTTTGC
GTAACTGAAGTAAAGTATTTAGGTTTTGTCATAGGGCAGGGAGGAATCAAAACAGACCCA
CAAAAAGTGGAGGCAATCCTTAAATGGCCGACCCCGAAAAACCTTAAACAAGTTCGCGGA
TTCCTAGGCATCGCCGGTTGGTACCGCCGATTTATCGACAATTTTTCTACCGAAGTATAC
CCTATAACGGAGGTCCTGTCGACAAAACGAAAATTTAACTGGACACCAGAAGCACAACAA
GCTTTTGAGAAAATCAAGTCGTTGCTCACAACAACTCCAGTTCTGTCAAATCCAGATTTC
ACGAAAAAGTTCTATTTGCACTGCGATGCAAGTGACTTTGGAATAGGTGCGGTTTTGGTT
CAATTGGACGAAAATGGATCGGAAAAACCTATCGCCTATATGTCCAAAAAACTTACCACA
GCTCAGCGCAATTATAGCGTAACTGAGAGGGAGTGTCTAGCTGCTATTGAAGCCATCAAA
AGGTTTCGGTGTTATCTAGAACTCCAAGAGTTTGAGGTCATTACCGACCACTCCTCTCTA
GTATGGCTAATGAAGCAGCCAGATCTGTCGGGAAGATTAGCCAGGTGGGTCTTTAAACTT
CAACCATACAATTTCACAGTAAGCCATCGTAAGGGAAAATACCATATAGTTCCGGACGCC
CTAAGTAGAATCCAGTATGCAGAAATCTCTGATATACATCTGTTGGAACCAGAAATAGAT
TTGCACTCACCACATTTTCAGGATCCAGATTACCAAGAACTTAAGAAGAAAATCTCTGAA
AATGCTGTAAAATATCCTGATGTTAAAATCGTTGAAAATTTTGTATATATTCGAACTTGT
CATTCTACTGGAGATTTAGATGGAGACCAAAGATCATGGAAACTATGGGTACCATTGCAG
CTAAGACAAGAGGTTATTAAAAAGACGCATGAGTCCATAACAATCCATGGCGGTATGTCA
AAAACACTGGATTTAATAAGACGAAATTTTTATTGGCCAGGCCTGGTAACTAATGTTCGT
GATTTTGTTCGTGATTGTGAAATCTGCAAACAAACAAAAGCCCCAAACACGATTTTAAAA
CCTAAAATGGGCCAGCAATCTGTTTCATTAAGACCCTTCCAGAGATTATATTTAGACATA
TTAGGACCCTATCCCAGAAGCAAAAATGGTCATATAGGGCTATTTATAGTATTAGACCAT
TTTTCTAAATTCCATTGGCTTTGTCCTCTTAAAAAATTTACATCTAAGTCTATACAAAGT
TTTCTTCTAAGTAACATAATTCACGTCTATGGTGTACCTGAATTTGTTGTAACTGATAAC
GGATCGCAGTTTAGGGCAAATGACTTTGAAGTGTTTTTGACCAAATTAGGAATTAAGCAT
ACCCTAACCGCTTTGTATTCCCCACAGTCAAACGCGTCAGAACGCGTAAATCGTTCCATA
ATATCAGGAATTCGTTCATTTTTGAAACAGGATCATAGAGATTGGGACGAAAATATTAGC
TCTATAAGTTGTTCGCTTAGAAATACTTATCACCAAACTATAAAATGCTCTCCATACCAT
ACCTTGTTTGGATTGGAAATGATAACTCATGGCTCATCCTATGAATTGTTGAGAAAATTA
AAACTTTTAGATGAATCAGTGAATCCCCTTCCCAGAGAAGATAGTTTGGCATTGCTCAGA
AAAAATATTAGAAAAAACATACAAGATTCATATGAAATAAATGAACATAATTATAATTTA
AGAGCTAGGCCAATACAATACAAGGTTGGACAGGAAGTTTTCCGCAGAAACTTTTCTCAA
AGTTGTTTTGCTAAAAATTACAATTCCAAACTAGCACCAATGTTTCTGAAGGCAAAAATT
CGCGAAAGAACCGGAAATAACTGCTACATATTGGAGAACACAGAGGGCAAGGTTATCGGA
ACTTATCACGCAAAAGACATTCGACCTTAATAATCGTTTTTCCGTCTAATTTTGTCGTAT
ATATACCAAAATTATCTGGTTTGTAATGGACGATTATTGTTAAAAAGTTTAATTCTTGAA
AGTACATATTTTATATTGTGATACATATTTATATATATAAATATGTATATAAACAAATAT
GTATATGTTTGGTTTTTATTCCACATTCAAATTAAAATTTTGCCTCAAATTCGGTTTTTT
CGAAAATTTCGTTTTGAATTTTAACAGTAATGCTTTGTGTGTTGTATTTCACCTCACACT
GTTGCATTTACTTTAAAAAATCAAGTTAGCCACATTGAAAATAGCCACTTTGTTTTGACA
CATTGCAACGCATGAGAACGCATAGCAACGCATATTAACGCAACTAAAAAAAATAGAAAA
ATCCCGAACACTAACGAGAATTGAAGCATGGTTTTTCGTAACCAAATGTGTTAACCTTCT
TTTGATTTTATACCTCAAAGTGAACACATCGTTCAGTTAAAATATATAATATCCTTTGTA
CAGGACACACTTTATTTTTTCTACCAATTTAATTTTAAAGTTTCATAAAGGTAAATCTCG
CAGACTTAAAGATTTCGATGTAGTTAATTAACATACAATATTTTTTTAATAGACAACTAG
AGTGGAAATTACCATATTGCTAAATCCCAAGATTCAACATAACCTGAATCCTTCTTAATC
CTTGAGGTTATTGGAAGACTAATAAATTGTGGAAAAACACCATTAAAAGCCTCGAATATA
CAAGCTAATTTCCATCTAAAAAGGCACGGTGTGTTTATTTAGCCACCACTGTATCCACTT
TTAAGTCACATAAAAAAAACCTAAAAACCACGCTCACAAGAATTGTGCTTACCGCTGATC
ATCATTATTTTAAATCTACCGATAAGACAACACCTAAAGTCAAGTGCTTCATTATTGTGT
ATCAGCCAAAAAGAAATTCGAAAAAAAAACTACAAATTTTATAAGCAAATATTAAGAGTC
TCAGACGAGCTTCAAAACACCTACCAGCTTCCAAAATAGGACCGGATAAGTCGTCTAGGA
AAACCTCCAAAAATCATCTAAGTTCTTCATAAGACAATTACCCAAATTTGAGTCTCAAAA
TAATTAAAATTTTACGTAAGATTGTGCATGTTTAAGTTTTTTTTTTGTGACTTTATATTC
TTTTTTTCTTCTTAAAATCAAAAGGTGCAAACAATTTAAATTACCTTTAATAAATCAAAC
TACTTGAATTTCTTAACAAAATTTATAAGTGTGATTAAAAACTTACAACTAAACCAATAA
GAAAAATCACCTAACTTAAATCTAATTTAAATATATATAACAAATTAAAAACCAAAAGTT
TAAAATGTATAAATGTAAAATATAAAGATTAAAAGCAAAAAAAAAGAAACTTAACCTATA
TTGCACATAAATTATCACAGTTGAATTATTTATTAATTAAGTTCTTTTTATATATAATAT
AATTAATGACATGCAAAACAAATAAGATCTATGTAACAACAAAGTAAACATCCAACAAAA
GCAGTCTGACGAGGCCTCATCATTCAGCGTTTCCAGAATTAAGTTGGTGAGTTTTTTTTC
TCTGTTTTAAGTAATATTATTAATTAAAAAAATTTAGTTTTGCATTCATTATTATTAAAT
TTAATAACAAAATCAGAATATCTGTAATTTAAAAGAAACAATAATCAAATTTTTGAGGTT
TGCTTTTACATATTCCTTGATTTGCTAGGGAATACTGTGTCAGTAACAAAGTCAAAAAAG
AACAAGAAATAAAACACATTTCTTTGTTTTCTCACGCTTTTTTTTTTTTGTTTATGCACA
AGTAATTCATAAATTGATATGTAAAAGCAAAACACAAAAAATCGAAAACCATAAAACCAT
AAAACAAAAACAGTTTAAGCAATGATCATTTAACATTGTAAATGATCATTACAAGATACC
CATTGTATTCTCTAATTTGATTATTCTTTTTTTTTACTACAGTATTGTCCCAAAAATATA
GAAATATAGTTTACTAGATTATTTCTTTAATATTATTATAATTATCTATATTTAATTACT
AGGCATTTCTTTTCTTAACAATTTACTTTTACTATTGTTGGTTAGAAAAAAAAAAATGTT
ATAATAATGTTTTTTCTAAATTTTGATCTTGTAAACCAAATTTATATTTAAAAGTCATTG
AATTTTTTTTATTACCTACCTAATGGTTTTCCTCAATTTTGTTAAATAAATTGTTTACTT
GAATTATGAAATTCTAAGTTATTTTTAATGTTTTCGCGATGAGATGAAAAAGTAAGTGTG
TATTTAATTAGGGATCTTAGTGTAATATTCGCCAATAAGATCATTGGATGGGAGGGTTTA
GAGGCGATTATCCCAAACAACATCATGGGATAATAATAAAAGAGTTTTTCAATTAGTAAG
TTCAGTCAGGGAGTCTATAATAAATTATTTATGTATAATGATTCCTATATGAGAGAAAAT
TTAACATGAACAAGAATCCACCCTCCGACTGACCGCTAGTGGCAATTAATGGCTCCCGTC
GTTCATTTAAATTTTAATCCAAAAGCTGTAACCTCATATAGCGTTGAATATGTATTTATT
CAATTGTACATTACA
>unknown6_6   - 25088: 25569
AAAATATAATTGGGCATGGTTACTGTAACCATTTATATAGTGTTACAAGATTTTTAACTG
TATTATAGTCACAGTAACCATTTACATGATTGTGGTAACCATAATATGGTTAACTTACGA
TTCACATGATTGTCTCAACCATATATATGGTTACAGTAAACATATATATGTTTGTGGCAA
CCATATTTATGATGAATAATTTTATCATACTATGTTGTTCTCAGATTATGATAAGCCTCA
AGCCGAGAGCACCATAATATGATAAGTCCTTCATCATATAAATGGTTGTCACAAACATAT
ATATGTTTACTGTAACCATATATATGGTTGAGACAATCATGTGAATCGTAAGTTAACCAT
ATTATGGTTACCACAATCATGTAAATGGTTACTGTGACTATAATATAGTTAAAAAACTTA
TAACAATATTGAAATGGTTACAGTAACCATGCCCAACTATATTTTTTCTCTGCGTGTATA
TA
>Cv-mar1_4   - 22788: 23874
ATCTTTTGAACGTGGTGTTTCTTATTAATAACTTATATGTCATTTTAATGTTAACCTTTT
ATCTGTCATTTATTCTCACTAAGTTATTGAACATTATAAAGTTGTTTTTGGTTCGAAAAT
TTCACATTTTGTGCCATCAAAGTGTCATATAAGGAAAGTTTTGCTTTACTTCTTAAAAAA
AAGTTCCGCTGAAGCATACCGATTGCTCACCAAAGCTTCTGGTGAATGCGTTTCATCGGT
TTCAATGTCCGGATGATAGTTTGTGCGGTAGGAAGTGGTGACTTTGAAACGGAAGACAAA
GATCGCCCATGTCAGCCAAAAAAGTTTGAGAACTTGGAATTGGAGGCATTACGCCATGAA
GATTGTTGTAAAACTCAACAAGAGYTTTTAAAATCATTGGGAGCTACTAGAATAGCAATT
TCAAAACGTTTGCGAGTAGCAGGATTCATCAAAAAAAGGAAATTGGGTACCATACCACGA
CTTAGCATATCCGAAATGATGTTTGAACGATATACAATTTTGAATCATTACATGCGATGA
AAAATGAATCCATTACGATAACCTGATGTAACAGATCGTATGTGAATCCCGGCCAACCAA
AGCCAAATGAACATGGCGCCAAGGCAATGCCATGTATTTGGTGTGATCCTTCTATTATGA
GCTGCTGAAATCTGGCCAGACCATCACAGGGAGCCTGTACCGAGCGGAAGTGATTCATTT
GTAGCGAACATTGGCCATAAAACGCCCATCATATGCGACCTGACAAAAAACCGTAATATT
CTATCATTACAACACGCTTTTAAAAACTAGAAAGAAGTGGTTGGGAAGTTTTACAACAAC
CGCCTTATAGTCCGGACATTACACCGTCCGAATACTATTAGTTTCGATCGATGTAGAACG
ATGTCTCTGGGATACGCTTCACTATAGAACCGAGTATCCGAAATTGGTTTGATACGTTCT
TGGCCTCAAAATAAAAGCAGTTATTTTGGCGCGGAATCCATATGTTGCTAGAAAGATGGG
AAAGGTCAAAGCAGACAATGGCTAATGCATTGAATAAATTTCTTGAATTTTTATGTCATA
CACCCAA
>unknown6_7   - 20320: 20596
ACAAGTATATGTTTGTGACAACCATTTATATGATGAAGGACTTACCATATTATGTTGCTC
TCGGCTAATGGATATCATAATCTGAGAAAAACATGTTATGATAAAATTATTCATCATAAA
TATGGTTGTCACAAACATATACTTGTTTACTGTAACCATATATATGTTTGATACAATAAT
GTGCATCGTATATTAACCATATTATGGTTACCACAATCATGTAAATAGTTACTGTGACTA
TAATATTGTTAAAAACCTTCTAACAATATTGAAATGG
>Cv-mar1_5   - 91519: 92254
TTTTTTTTTGCTTCGAAAATGTCTAATTTTGTGCCAACAAATCGTCATATGCAGGAAGTT
GTTCTTTACTTCTTTAATTTTAAAAAAGTGCCGCTGAAGCTCACTAAAGCTTATAGTGAA
TGTGTACCATCATTTCATCGAACGAGAGATGGTTTGTGCGGTGCAGAAGTGATGATTTTG
ACCCGGAAGACAAAGATCGCCCAGTCCAGCCAAAAAAGTTTGAAGATTAAGAATTAGAGA
CATTACTCCATGAAGATTGTTGTAAAACTCAACAAGAAATTGCAAAATGATTGGGAGCTA
CTCAATCAGCAATTTAAAAACATTAGCGAGCAGCAAGATTCATCCCAAGGCAGGGAAATT
GGGTGCCATGCGAATTAAATATGAGCTATTGATATCTGGTCAGAATATCACAGGGAAGCT
ATAGCGAATACAACATATTGGTTTGAAGCTAGCATTGACCGAACAACGCTCAGAATATGC
TAACAAACATGAAACCGTAATATTCTATCATGACAACGGTTGCAATACGTTTTAAAAACT
ATTTAGAATTAAGTGGTTGTGAAGTTTTGCCTCACCCGCCTCATAATCCAGACCTTGCCC
CTCCGAATACTACTTGTTTCGATCGATGCAGAACACTTTCCCTGGGATAGGCTTCGCTTT
GAAACAGAGTATCCGAAAATGACTTGATTCGTTCTTGGCCTCGAAAGATGATCAGTTCTT
TCGAAAGATGATCCAT
>RC/Helitron3_Cv_7   - 92809: 93629
TTTTTATACCCTTCAGCTTCGTGAGAAGGGTATATATAAGTTTGTCATTCCGTTTGTAAT
TTCTACATTTTTCATTTCCGACCCTATAAAGTATATATATTCTGGATCCTTATAGATAGC
GGAGTCGATTAAGCCATGTCCGTCTGTCTGTCTGTCTGTCTGTCTGTCTGTCTGTCTGTC
TGTCTGTCTGTCTGTCTGTCTGTCTGTCTGTCTGTCTGTCTGTCTGTCTGTCTGTCTGTC
TGTCTGTCTGTCTGTCTGTCTGTCTGTCTGTCTGTCTGTCTGTCTGTCTGTCTGTCTGTC
TGTCTGTCTGTCTGTCTGTCTGTCTGTCTGTCTGTCTGTCTGTCTGTCTGTCTGTCTGTC
TGTCTGTCTGTCTGTCTGTCTGTCTGTCTGTCTGTCTGTCTGTCTGTCTGTCTGTCTGTC
TGTCTGTCTGTCTGTCTGTCTGTCTGTCTGTCTGTCTGTCTGTCTGTCTGTCTGTCTGTC
TGTCTGTCTGTCTGTCTGTCTGTCTGTCTGTCTGTCTGTCTGTCTGTCTGTCTGTCTGTC
TGTCTGTCTGTCTGTCTGTCTGTCCGTCTGTCTGTTGAAATCAGTTTTCTGAAGACCCCA
GATATCTTCGGGATCCAAATCTTCAATAATTCTGTCAGACATGCTTTCGAGAATTTTGCT
ATTTAAAATCAGCAAAATCGGTCCACAAATGGCTGAGATATGAGTAAAAAACCAAGACAA
CCTCGATTTTTTACCTATTTTTTTACCTATATCTGGATTACTAATACATTAATATAGACA
ATATGGATATCTAATAATAGATATTTCAAAGACATTTGCAA
>unknown5_3   - 93822: 94015
AAATTTAAAAAAAAAAATTTTAAATTTAAAAAAAAAAAATTAAAATAACAATCGAAAATT
TTTTTTTCCAAAAAATTAAAAAACTGAAAAAAAAACTAAATTTTGTTTACCTAAAAATAT
TTAAAATTTTGAAGTATAATTTGGTGAAGGGTATATAAGATTCGGCACAGCCGAATATAG
CACTCTTACTTGTT
>Cv-mar1_6   - 14919: 15929
AACATATATAGTGTGAACGGCAACGTTTTTTTTGCTTCGAAATTTGTGCCAACAAAGCGT
CATATGCGGGAAGTTTTGCTTTACTTCTTTAATATGAAAAAAGTGGCGCCGAAGCACACC
GCTTGCCCACAAAGCTTATGGTGAATGTGTTCCATCGGTTTCAACGTGCGGGAGGTAGTT
TGTGCTGTTCAGAAGTGGCAATTTTGAAGACAAAGATCGCCCAGGCAGCCAAAAAAAATT
AAAACCGAGAATTGGAGTCATTACTCCATGAAGATTGTTTTAAAGCTTAACAAGAGCTTG
CAAAATAACTGGGAGCTGCTCAAGCAGCAATCTAAAAATGTTCGCGATCAGCAGGATTCG
TACCATACTAATTGAAGCTGAGAGATATTGAAAGACGGTTTTGCATGTCCGAAGTAATGT
TTGAAAATCACTTTTAAAACCGAATCATTACTTGGGATGAGAAATGGATCTATTACGATA
ACCCTAAGCCTTAGAGATCGTATGAGAAGCCTGGCCAACCAGCCGAATCGACACCAAAGC
CAAATATCTATGGCACTAAGGTAATGCTCTGTATTTGGTGGGAGCAAAAGTGTTCTCTCT
ATTATGAGCTGCTGAAATTTGACAAGGCCATCACAGGGAACTATTACCGAATGCAACTAA
TTCGTTTGAAGCGACATTTTGCCCAAAATAAGCGACCATATAAGAAACCGTAATATTCCA
TCAAGATAACACTCGGCCACTATTTATAATAAAGAGGGATGTTTCGCCTCACCCGCCTTA
TCGTCCAGACCATGCCCCCGTCTGACCACAAGTTGTTTAGATCCATGCAGTATGCTCTCT
CTGGAATACTCTTCACTTTGAAACAGAGTATCCGAAATTGGCCTGATTCGTTCTTGGCCT
CAAAAGATGCGTATTTATTTTGACCCGGAATCCATATGTTGCCAGGAAGATGAGAAAATG
TCGTGGCTAACATCATTACTACAATTAAAAGCCAAAGATCACAAAAATCAC
>Cv-mar1_7   - 97491: 98527
TAAAAATGCGGGATTTACAATAGATGACGTATCTTTTGAACACGATTTTTCTTTACATTT
TGAAGGGTACATATCTGTCATTTATTTTCACTTAGTTATTGAACATTATAGTGCAAACAA
CAGAGTTTTTTTTTTGCTTCGAAAATGTCGAATTTTGTGCCAACAATGCGTCATATGCTG
GAAGTTTTGCTTAACTTCTTTAATTCGAAAAAAGTGCCGGTTTCAACGAGATGGTTCATG
CGGTTCAGAAGTCGTGATTCTGACACGGAAGACAATGATTGCCAAGGCCAACCAAACAAA
ATTGAAGACCAAGAATTTGAGGCATTACACGATGAATATTGTTGTAAAACTCAATAAAAG
ATCGCAAAATCATTTTGATCTACACAAGCAACAATTTCAAAACGTTTGTAAGCAGCAGGA
TTCATCCAAAAGCAGGGAAGTACAAATTGAAAACTAGAGGCCTTGAAAGAAGATTTTTCA
TGTCCGAAATGATGCATGCACGCTATAAAAGAAAATAAATTTTGCACCGAATCATTACTT
GCAATGAAAATGGATCCATTACGATAACCCGAAGCGTAAAAGATCGTATGTGAAGCCCGG
CCAACCAGCAGAATCGACACCAAAGCCAAATATTCATGACACTAAGGTAATGCTCTGTAT
TTTGTGGGAGCAAAATAGTACTATCTATTATGATCAGCTGAAATCTGGCCAGAAAATCAG
AGGGAAACTGTAGCGAATGCAACTCATTCGTTTGAAGCAATCATTGGCCGAACAACGTCC
AGAATATGGGGTAAGATATAATATTAAATCATGACAACACTCGGCCACAAGTTGCAATAC
CCGTTAAAAGTATTTATAATGAAGTGTTTGGGAAGTTTTTCCTGTTCTTTTGATTTGTTC
TTTGCTTCCAAAGAAGAGCAGTTCTTTTGGAAAGGAATCTACATGTTGCCAAAAAGACGG
GAAAATGTCACAGCTAACACTGGCCAATACTTTGAATAAAGTTATATGCTACAAATGTTT
CAAAATAAAAGCTAAAA
>RC/Helitron2_Cv_16   - 10081: 10606
TTTGTGGGGATGTAAAAATATTAGTACACAATAAAGTATACCGATCGACTCAAAATCACA
TTATGGTAAAGATGTATGCCCACTGAAATTGGTAGAAATCGGTCCATTTTGTCACCTAGA
AATTTTTGAAATAAATGTCACAAGATCCTCCACAAATAAATTGCATATAAAATCACATTT
AAACATTTCTTTCGGATCTGTATATAATTGAGTATAGCTCCTATATAAATTACACTTCCG
AAAATCATTTTAACGAGCATTAATGTCGTAAAAATGTTGGTATCCACACAAGTAAGTTTC
ATATAAAAAAACACAATCGGTCCATAATGGTCATAGCTCCCATATAGAATGAAATCACAG
AACATAATTTAATGGTGATCGGTTCATGATTAGTGATGTCTGCCATATTATTCACACTTC
CGAAAATCACTCACAAATAAAGTATTAAAATTTAGAAGAAAAAAAATTTTGGAAATGTGT
ATAATAATATGGCAAAACTTGAGCGACTATACTTTCTTATTTGTTT
>unknown6_8   - 101700: 101901
CGATAGGGTATAAATACTCTCTGTTGATAGGGTTTATTTGGTATTGAGAATGGGCAATAT
CGGTTCATAATTTAACGTAGCCCTCATATAAATGACTCACCGGAATACTCTTTGAGCAGT
CATAAATATGTTGATTAAGCTGCAAACCTGATAAAATTTTAATTAGTGCACTCTGAAATT
ATACTGTTAAGTATGGTGAAAA
>unknown7_3   - 103067: 104031
AAGCTACGTTTCCGCATACACCGTAATCGGCACCGAAAACGAAATTCCATACATTTGCAC
CGAAAAAAAGTTCGTTTCAGAAATCGGCAACGAAAATTGGGAACGAAACGGCACCAATCA
GTAACGAAAAATCTGTCATTTGGGGCCGGAACGAAAACAACTTCAAGTAGGTTGTTTTCG
GTGCTGTAGTAACGAAATTATTTTAATTATTTTTTTATTTCAAATTTAAAGCAAATCAAA
ATGAAAAATAAATTTTCTTTATTGGAAGAGGAAAAAATAATAGATTTTGTCAAAAATAAT
GAAATTCTATTTAATTTCCAATTGACAACTTCAAAAATAATTTCGTTTCTGTTTTATGCC
GCAACGCACCCAACTGAAACGAAAACAATTCAGAAACGAGACGGTGACGAACACCAACGA
TTTTCAGTTTCAGTTTTCGTTATCGGCGCCGATTACGGCGTATGCGGAAACCCAACTTAA
GTAGTTCGTTTAGTTTACGAATTTTTGAGAATATTTTTTTATTTTTATTTTATTTTACTA
GTTTTAATAGAAATGTATTCAAACAATGCTAGTATGTATCAGTAAATGCTAAGAAGAGGA
TATTTTCAATGAAACCAGTAACATTACTATCCAAAGAATAATAAAGCCAGAATTGGCAAA
CTATAACAAAATCAGTACAAAATATATTTAATCGAACTATATCCATACAGCTTCCATTGC
AAAACATGACGAATGAAAGCTAGCTTTAAATAGTATTTGAGAAGCCATACCTTTAAGGTA
TTTAATAATTTTAACAAGGTTCAAATCCTTAACCCTTAAATGCATGATTTTTACTTTTAT
TTTTCTATAAAGTATCAAATATTTAGTTGATTTTTATTTATTATATTTCAGTTAGTTTTA
GTTTGATTTAGAATTTCAATAGCTGAAACTCTTCGTACTCCATTTGATTTTTCTGAATTA
GAATC
>Cv-mar3_1   - 336: 595
AACAAACAAATTTGGGACGAACCAATCTCAGAGCTTCCAATGCATCCCGAAAATGTCACT
GTTTGGTGTGGATTTTGACGCTACAGGTCGATGATTATCAACTTCTTTTGGCCTGAATTG
GATGATATGAGTACCAACGGCATGTGGTTTCAACAGTACGGCGCTACGTGCTACACAGCT
CATGCAACATTGGACATTCTGCACGAGTGTTTGAGTTCATGATCACCTTATATGGATGTG
ATGTGAACTGGCCACAGAGA
>RC/Helitron2_Cv_17   - 110873: 111044
TTGTACCCTACACCGCCATAGTGGAGAGGGTATAATGCGTTTGTTCAGATGTTTGTAATG
CCCAAAAATATTAGTCTAGTACCCACCTAAAAGTATTCCGATCGACTCAGGATCACTTTC
TGAGTCGATTAAAAGATGTCCGTCCGTCCGTCTGGTTGTTCATATAAAGCTT

>RC/Helitron2_Cv_13   - 1343: 1906
CGGTCAAGCCCGACCATATAATGGACCGATCACCATGAAATTAGGTCGTGTGATTTATGT
CTATATTAAAGTTAACTATGTTGAATTTTGTGTGTTTACCAACATTTTTAAGCGATTTAT
GCACGTTAAAGTGATTTTCGGAAGCGGGTCTATATGGGAGCTATGACTAATTATGGACCG
GAATTTGTGGAGATACATACATAAATTAAACATTTATGACCGATAAAGTCCAATTTCGGG
AGGACATTTGTATGGGGGCTAGGTGAAATAGTGGACCGATTTCAGCCAGTTTCAATAGGC
TTGGTCCTTGAGCCATAAAAATAATATGTACCAAATTTGATCGAAATATCTTCAAAATTG
CGACCTGTACTCTGCGCACAAGGTTTACATGGACAGCCAGCCAGCCAACCAGACGGACGG
ACGGACATCGTTTAATCGACTCAGAAAGTGATTCTAAGTCGATCGGTATACTTTAAGGTG
CGTGTTAGACTAATATTTTTGGGCGTTACAAACATCTGTACAAACGCATAATACCCTCCC
CACTATGGTGGTGTAGGGTATAAA
>Cv-mar1_4b   - 80039: 87534
GACTTATATGTAATTTTAAAGGTTACATATCTGTCATTTATTCTCACTAAGTTATTGAAC
ATTATAAAGTTGTTTTTGGTTCGAAAATGTCACATTTTGTACCAACAAAGCGTCATATGT
GGAAAGTTTTGCTTTACTTCTTAAAAAAAAGTTCCGCTGAAGCATACCGATTGCTCACCA
AAGCTTCTGGTGAATGCGTTTCATCGGTTTCAACGTCCGGGTGATAGTTTGTGCGGTCAG
AAGTGGTGATTTTGAAACGGAAGACAAAGATCGCCCATGTCAGCCAAAAAAGTTTGAGAA
CTTGGAATTGGAGGCATTACGCCATGAAGATTGTTGTAAAACTCAACAAGAGCTTTTAAA
ATCATTGGGAGCTACTAGAATAGCAATTTCCAAACGTTTGCGAGCAGCAGGATTCATCAA
AAAAAGGAAATTGGGTACCATATCACGACTTAGCATATCCGAAATGATGTTTGAACGATA
TAAAAGAAAATCCATTTTGAATCATTACATGCGATGAAAAATGGATCCATTACGATAACC
TGATGTGTAACAGAACGTATGTGAATCCCGGCTAACCAGGCGAATCGACACCAAAGCCAA
ATATCCGTGGCGCCAAGGCAATGCAATGTATTTAGTGCGATCCTTCTATTATGAACTGCT
GAAATCTGGCCAGACCATCACAGGGAGGCTGTACCGAGCGGAAGTGATTCATTTGTAGCG
AACATTGGTCATAAAACGCCCATCATACAAAAAACCGTAATATTCCATCATTACAACACG
CGGTTATAAACTATTTAGAAAGAAGTGGTTGGGAAGTATTGCCACCCGCCTTATAGTCCG
GACATTACCCCGTCCGATTACTATTAGTTTCGATCGATGTAAAACGCTGTCTCTGGGATA
TGCTTCACTTTAGAACGGAGTATCCGAAATTGGTTTGATACGTTCTTGGCCTCAAAATAA
AAGCAGTTATTTTGGCGCGGAATCCATATGTTGCTAGAAAGGTCAAAGCTGACAATGGCT
AATGCTTTGAATAAATTTCTTGAATTTTTAAGTCATACACCCAATAAAT
>LTR/Pao_Cv1_1   - 80870: 87289
TGTTGCCGACAGAATTTAAAATGTTAGGTCAGTTAAAAATTATACACTAGAAAAACAAAT
GTTAATTTAATAATAACTTTTGTTGCAACTATGAATATAAAATTCCATTTTCTAACACTG
TAAAATTGTATGTATGTATATATAAATGATTTATAGGATACATAATCAAAAATCACGTTT
TGTAGCCCATATTACAGCATAATAAAACATTAAAATTTTGAAACTAATTATTGAAAACTA
AGGTAATATAAAACTGAAACTGAATTAAAAATAACTGAATTAATAAAGAGTTCGCTTTCA
GAATTTTAAAGCGACACATTAGTTTGCTGTTTAAAACTTGGTTTTTTATTTTACAAATCT
TTAAAATTCTTATTAAAACAAGATTATGATGCAAGGTGGAAATTTGAATTCAAGCTGCAT
ATTATGCACGGATCCCGATGACGGAAATATGGTTACGTGCTCCAAATGCCTTGGTAGTTA
TCATTATACTTGTGGGAACATACATGACAGCGTAGAGTTTTTTACTTGGATCTGTCAAAA
CTGTTCTGTACAACAACAATATATTTCTGAACCTAACCTCATTCAGCTGGGCTCACGACA
AGAGATGAATGCTACTGCAACACAGCCAGCCGATCCATTAACAAGACGTCGAGATACCGC
CAATTCCAATGCTGCACAATCTTCTTCCTTGCATTTGAATATAAGCGCTGAAAAACAACT
CCAGTTGCAGCAGCTTGAAGAGGAGATGCAATTGAGAAAAGAATATCTGCAACGAAAATA
CGATTTGCTTCGTTCTAATAATGAGAGTCAATCGATTCTTCACTGCGGCCAGATAACAAA
TGCATGGCCAGTGGCAGGCAATAATAATAATTGTAGTAGTTCACAGAGTATGCAAAATTG
TTATCAAACAGTGAGTATAAATAGAATGCAAAATAACTCTCAAAATATAAATCCACAATC
ACGCGGCAATTGTCAACAAACAAACATGTCTCAATCTCCTAATATAATTAACAATGACTC
ACATCGTCATTGTGAATATTCAACACAAACAATTCCCAATATTCCTACACCTCAATGCCA
CAGTACAAATATTAACCGCGCTAATATGACATTTGTAAATGATCGCCCACTGAACATACC
TCACACCAACAATCAAAACAACTTTGCAGCTGCTTATCAAAATACAAATTTGTTTACAAA
TGAAAATATTACCAGCAATAATTTTAATAATATTACAACAACACAACTGGTTGCTCGACA
GTCTATTTCTAGAGACTTACCAGCCTTTAATGGTGACCCCAAAGAGTGGGCAATATTTAT
CAGTGCATTTGAGCAGAGTACCCGGGTTGCTGGTTATAGTAATGAAGAAAATCTTATTAG
ATTACAGAAATGTTTGCATGGCAAGGCACGGGAAGCTGTTCGAAATTGTTTGATTTTACC
CGATATGGTTCCGGACATCATCAGGACATTGAAAATGTATTTTGGTAGACCAGAGTGTGT
GTTAACAAATTTAATTAATGAAGTTCGAAAACTTTCACTTCAAAGGGGTAAACTTGAATC
TTTAGTAGAATTTGCTTTTGCTGTCAAAAATATATGCGCCACCATACGTGCTTCAAAATT
AGAGGACTATTTAACTAATCCCACTCTATTGCAGGAACTGGTGGACAAATTACCAACCGA
TACTTTACTGCAGTGGGCTATGTTTTCTAAAGATATTGCTCGCCCAAATTTGCTGGACCT
TTCAGACTGGTTGTACGGCATAGCGGAGGCTACATGCCGTGTTACTATTCCAGTATTCGA
CAGCACCAATAAGTCATCTAAACAGGGACGTCTTAATACACACACAAACTCGGCACAACA
AAAACCACCATATCAGTGCGTAATCTGCAACGAAGATCACAAAATTGCTCAGTGCTCTAA
ATTTTTAGACATGACAGTAACGGAGAGATGGGATATTGTTAAATCCAAAAATTTATGTCG
TATGTGTCTGGGTAAGCACCGACGTAGGTGTTGGTTTCAAAAGCCTTGTGGAGAGAATGG
GTGCATCGTAAATCACAATTCGCTACTACACAACAACGAGCAACCATCTGGTAGCACTGA
AAGCATACTCAATAGTCACAAATCGATTGATGAATCATTTTTTCGCATTGTCCCAGTAAC
TTTGTATAATGACAAAAAATCTGTAAGCATATATGCTCTAATGGATGACGGGTCATCTCT
TACCCTTTTAGAAAAGGAAGTAGCGGACGTTTTACAGGTGTGCGGTATTAGAGATCCCCT
TTGCATTCGGTGGACTGGTGACATATCGCGATACGAAAACAATTCGCAACGACTTAATCT
AGAGATTTCATCCACGAAACCAAATTCTAAAATATTTCCTATTAACAATGTCTATACTGT
GCAAAATTTAAATTTATCTGCAGAGCATATGATTGTAGAAAAAATAAAAGAAAAATATCC
GTACCTTAAAAATATTCCACTTGAAGGATACCACAATGTTGTTCCATCAATGATTATTGG
TGTAAATAATCCAAATTTAATAACGCCAACACAGATCTGTGAGGGTGGCTGGCAACAACC
GGTAGCTTGTAAAACTAGATTGGGTTGGACACTATTTGGTGGTGGCAATTCTAATATAGG
CGGAAAACTGAATTATCATAAATGTGTTTGCAGAAATGATGATGAGATTCATAATATTAT
TAAACAATACTTTTCAGATGAAAATTTAGGTATTTTGCCACCTACAAAAGATATTTTCTC
AAAAGATGATCAACAAGCTCTTGATATTTTAGAAAAAACTTGTAAATTCATAGACGGTCG
ATACGAAGTGGGCCTTTTGTGGAAGCATGACCAACCAGACTTACCAAATAGCTTTCAAAC
AGCTATAAATCGACTGCAATGCATTCAAAAAAAGGCTAAAAAAGATCCAGTGCTAGCTGA
AAACCTCAAAAATCAAATTCTGAATCTGCAACAAAAAGAGTATGCTGTGAGATTACCAAA
TTGTGATTTAAAAGAAAGTGGAGGTAAAATTTGGTACTTGCCGACGTTTATTGTAAAAAA
CCCCCACAAACCCGACAAAATTCGTCTCGTATGGGATGCCGCAGCAAAATCTGGAAATTA
TGCGCTAAATGATTTTTTGACGAAAGGACCTGATTTACTTGTACCACTTATAAACATTTT
ATTTAAGTTTAGAATGGGCCCTATAGCAATATGCGGAGACATTGCTGAAATGTTTCATAG
AATTAAAGTTCGAAAAGAGGATGCTTGTTCACAACGTTTTTTGTGGTGGGATGAAGATGG
TTCTCTACTTGTTTATCAATTAAATGTACTTACATTTGGGGCATCCTGCTCACCATGTAT
TTCGCATTATGTGCGGAATTTAAATGCGGAGAAATTTGCTAGAAATCAAAAGGTTATTGA
TGCAATAACGAAACAACACTATGTTGATGATTTCATTGATTCAGCGAATACAGTTGAGGA
AGCAATTGAATTGGCCTTAAATGTTCGTGAGGTTCATGCTAAAGGTGGATTTTGTATGCG
CAATTGGTCGTCGAATTCTGCCGAAGTATTAAGTGCATTGGGTGAAAGTAAGAATTTTGT
AAACAGAACATTTGAATGCAACGAGTACTCATCTCAGTGGGAGAAGATTCTTGGCCTGTA
CTGGGACCCAAAAAGTGACGTATTTAAAATGAATTTAAAATTTGTCAGGCTCAAGCGTCC
AATACTTAATTCAGAAATAATACCTACAAAAAGAGAAGTACTTCAAGTATTAATGTCTGT
TTTTGATCCACTAGGTTTTGTGGCATGCTTTATGTCATATCTAAAAGTTATCCTCCAAGA
GATATGGCGATCTGGAATTAACTGGGACCAACATCTTAACGAAGAGCTTTATAAGAAGTG
GAAAAACTGGCTTAAATATTTACCAACAATTACTGCCGTTTCTATACCACGTTGTTACTC
TCTAGCTTTACAACAAAACTTTATTGCGGAGTTGCACACATTCGTCGATGCCAGTGAAGA
CGCTTATGCAGCAGTATCCTATTTTAGAATTGAGTATGCTGGTAAGGTAGAAATTAAATT
TATAGCCGCAAAATCAAAGGTAGCTCCACTTCGACCAATCTCAGTACCAAGACTCGAATT
ACAAGCAGCGGTCATTGGTACAAGGCTGATGAGAACAGTCAGCTGCCACAATTTAAAATT
AAAAAGGAAACTCATGTGGACTGACTCAAAAACTGTTTTGAACTGGTTTAAGGGCGACCC
ACGAAAGTATAAGCAGTTCGTCATGTTCCGTGTTGCCGAAATTTTAAAATACACAAATGC
TTCAGATTGGAGGTGGGTTCCCAGTACAATGAACGTTGCAGACTATGCCACTAAATTTAG
ACCACCTAATGATAATTACAAGGATTGGTTTAATGGTCCCTCATGGCTAGAGAAATCTGA
AAATGAGTGGCCAGGAAATTTAGATCCAGTTGATGAAGAAACTGTAGATGAATTAATTTC
AGAAATTCGCCCACGTCATTTAAATATCCACACTCGTAAGTCAAATATAATCTCATTTAA
TTATCTATATTTTTCAAGTTGGTTTAGACTTTACCGAGCAGTTGGTAATTGGTTGCTCTA
TATGGATCGCTGCTATCAGAAAGCTAAAAAACTGCAGATAGAAAATTCTTTGATTGTATC
CCATCTTAATCGAGCAAAAAATATAATTTATAAGATAGTGCAGATGTCAGCCTTTCCAGA
CGAATATTTTGCTGTTAAATTTGGTAAAGAAATTCCAAAAGGCGGCGTTTGCTACAAACT
TAATATCTACATTGACAACAATGGAATTATAAAAGTAAAAAATCGTGCTCAATATGCAAC
ATCTGCTTGTGGTTTGCAACGAGATCTGATTATATTGCCAGGTAACCATCACATTACAAA
ATTAATAATTATAAATTATCATCTTGCGTTCCATCACTCAAATAACGAAACCGTTTTGAA
TGAAATTCGCCAAGTTTATTTTATCATAAAACTAAGAGTAGCTTACAAAGATGTACGAAA
AAATTGTCAGTGGTGCAAAAATGAATTAGCGAAACCAATTCCACCTCAAATGGCACCAGT
ACCTCCAGCACGCCTTGGAGCCTTTCAGCGACCCTTTACATACGTGGGAACAGACTATTT
TGGACCGATAGCAGTCACATTTGGAAGGAAGTCTCTAAAGCGTTGGGGTGTGATATTTAC
TTGCTTGACCATTAGAGCAATACACATTGAGATAGCTCATAGTCTTTCCACGGACTCTTT
CCTTATGTGCTTAAGAAATTTTATAGCTAGGCGTGGATCGCCAGCCGAAATATTCAGCGA
CAACGGAACAAATTTTCGAGGCGCTGATAGGTTTTTAAGGGATGAATTAAAAAACATCAA
CTTTAATGAAGTACAAAGTAATTTGGCATATAAAGGAATATCTTGGAGGTTCAATCCTCC
AGCAGCCCCTCACATGGGGGGAGCGTGGGAGAGACTAATAAGATCTATAAAAAATATTTT
ATATAAAATTTGCCCCACTCAAAAGTTTACTGATGAGAGTTTGAGAAGCTCACTAATGGA
AGTTGAGATGATTGTCAATTCAAGACCTCTTACTTATGTATCTATTGATTGTGCAGATCA
AGAAGCAATTACTCCAAACCATTTTATTTTGGGAAGTTCAAATGGAACTAAACCGTTTTG
TGAATTAGGCGACATAGATTACAGAATGTGCCTACGCCAAAGCGAGATATTTGCAAATGC
CTTCTGGCGCCGTTGGGTTAAAGAAATGCTGCCAACCTTTACCAGACGCAGTAAATGGTC
ACAACGTGTTAAACCAATTGAGGTAGATGATATCGTGCTGATTGTAGATGAAAATTCAAA
AAGAAATACCTGGACTAAGGGGAAGATAGTTGAAGTGATAAAAGCAAGAGATGGTCAAGT
GCGAAGAGCGAAGGTAAAAACTATCAATGGAGTTGTCGAGAGGCCTGCAGTGAAATTAGC
AGTACTGGACGTCGACAATAGAGTGGAGTAAAACCTCAAATAGAGCGCTTTACTGGGGGG
AGAACTGTTGCCGACAGAATTTAAAATGTTAGGTCAGTTAAAAATTATACACTAGAAAAA
CAAATGTTAATTTAATAATAACTTTTGTTGCAACTATGAATATAAAATTCCATTTTCTAA
CACTGTAAAATTGTATGTATGTATATATAAATGATTTATAGGATACATAATCAAAAATCA
CGTTTTGTAGCCCATATTACAGCATAATAAAACATTAAAATTTTGAAACTAATTATTGAA
AACTAAGGTAATATAAAACTGAAACTGAATTAAAAATAACTGAATTAATAAAGAGTTCGC
TTTCAGAATTTTAAAGCGACACATTAGTTTGCTGTTTAAAACTTGGTTTTTTATTTTACA
>unknown4_1   - 10556: 11857
GTACAAAAATGGTAAAATTTTTCAATTCTATGGAGAAATTTTTTTTTTAAATTTTTAAGT
AAAATTACAAAATTTTGTTAGACGTTTCCTCACATAATTAATGATAACTCAAAAACGGTT
AATTTGAGATTTACATAACCTTTAATCCGTTTATATATTGCGTTTATCGGCTCAGTAGTT
TTGGAGTTATAATGACAAATTGAAGCAAACAATATATACATGAAAATAACAAATTTTTTT
GTTTTAAAAAATTCATGAATAATCGAAACTTTGAGTGGAAATTTTACATTTGTTTTGTTA
AAAATATATTTTTGTTTCAATTTGTTATTATAAATCCGAAACTACTGAGCCGATTAAACG
GAATATAGGTTATGTATATTTCAATTTTTTTAAGTTTATTTTAATAATATCGGAGTAACC
GTTTTTAAGTTATCATTACTTATGTGGAGAAAAGTATAAAAAGCTCAATTTTACTTAAAC
ATTTTTTTTTAAAAAATCCTCTACATAGAATTTAAAATTTGGAACATATTTGTAC
>RC/Helitron2_Cv_4   - 10772: 11538
TTTATACCCTACACCACCATAGTGGGGAGGGTATTATGCGTTTGTGCAGATGTTTGTAAC
GCCCAAAAATATTAGTCTAACACCCACCTTAAAGTATACCGATCGACTTAGAATCACTTT
CTGAGTCGATTAAACGATGTCCGTCCGTCCGTCCGTCCGTCTGGTTGGCTGGCTGGCTGG
CTGGCTGTCCATGTAAACCTTGTGCGCAGAGTACAGGTCGCAATTTTGAAGATATTTCGA
TAAAATTTGGTACATATTACTTTTTCGGCCCAAGGACCAAGCCTATTGAAACTGGCTGAA
ATCGGTCCATTATTTCACCTAGCCCCCATACAAATGTCCCCTCGAAATTGGACTTTATCG
GTCATAAACGTTTAATTTATCTATGTATCTACACAAATTTCGCTCCAAATAAGTTTTATA
TATACAAAATTCATGTCACCAAATTTTGTTACGATCGGTCCATAATTAGTCATAGCTCCC
ATATAGACCCGCTTCCGAAAATCATTTTAACGTGCATAAATCGCTTACAAATGTTGGTAT
ACACACAAAATTCAACATAGTTAACTTTAATATAGACATAAATCACACGACCTAATTTCA
TGGTGATCGGTCCATAATTGGTCATAGCTCCCATATAAGGCCCACTTCCGAAAATCACTC
AAAAATATAAATTATTGATATTTTAAAAGAAAAATATTTTTACTCATTTACTTGGTGTAG
GGTATTATATGGTCGGGCTTGACCGACCATACCTTCTTACTTGTTTT
>unknown6_2   - 12315: 12453
ATCGTAAATTAACCATATTATGGTTACCAGAATCATGTAAATGGTTACTGTAACTATAAT
ATTGTTAAAAAACTTGTAACAATATTGAAATGGTTACAGTAACCATGCCCAACTATATTT
TTTCTCTGCGTTTATAGAT
>unknown6_3   - 14438: 14742
AAAATATAATTCTGCATGTTTGCTGTAACCATTTCAATATTGTTAGAAGTTTTTTAACAA
TATTATAGTCACAGTAACTATTTACATGATTGTGGTAACCATAATATGGTTAATATACGA
TGCATATTATTGTATCAACCATATATATGGTTACAGTAAACATGTATATGTTTGAGACAA
CCATATTTATGATGAATAATTTCATCATAGCATGTTTTTCTAAGATTATGATATCCATTA
GCCGAGAGCAACATAATATGGTAAGTCCTTCATCATATAAATGGTTGTCACAAACATATA
CTTGT
>Cv-mar1_5b   - 15299: 16064
TTTGTTTTTAATAACTTATATGGCATTTTGAAGCACACAACAACAAAATTTTTTTTTGCT
TCGAAAATGTCTAATTTTTTGCCAACAAAACGTCATATGCAGGAAGTTGTTCTTTACTTC
TTTAATTTTAAAAAAAGTGCCGCTGAAGCTCACCAAAGCTTATGGTGAATGTGTTCCATC
GGTTTCAACGAACGAGAGATGGTTTGTGCGGTGCAGAAGTGCTGATTTTGATCCGGAAGA
CAAAGATCGCCCAGTCCAGCCAAAAAAGTTTGAAGATTAAGAATTAGAGACATTACTCCA
TGAAGATTGTTGTAAAACTCAACAAGAAATTGCAAAATGATTGAAAGCTACTCAATCAGA
AATTTAAAAACATCCCAAGGCAGGGAAATTGGGTGCCATGTGAATTGAATATGAGCTATT
GAAATCTGGCCAGAATATCACAGGGAACCTATAGCAAATGCAACATATTGGTTTGAAGCT
AGCATTGACCGAACAACGCCCAGAATATGCTACCAAACATGAAACCGTAATATTCTATCA
TGACAACGGTTGCAATACCTTTTAAAAACTATTTAGAATTTAGTGGTTGTGAAGTTGTGC
CTCACCCGCCTCATAATCCAGACCTTGCACCTCAGAATACTACTTGTTTCGGTCGATGCA
GAAGACTCTCCCTGGGATAGGCTTCACTTTGAAACAGAGTATCCGAAATTGACTTGATTC
GTTATTGGCCTCAAAAGATGATCAGTTCTTTCGAAAGATGATCCAC
>Cv-mar1_6b   - 71561: 72637
TAAAAAAACGGGATTTACAATAGATGGCATATTTTTGAACGCGGTTTTTGTTTTTAATAA
CTCATATGTGATTTTGAAGGGTACATATTTGTCATTTATTCTCACTAAGTTATTGAACAT
TATAGTGTGAACAGCAACGTTTTTTTTGCTTCGAAAATGTCGAATTTTGTGCCAACAAAG
CGTCATATGCGGGAAGTTTTGCTTTACTTCTTTAATATGAAAAAAGTTGCGCCGAAACAC
ACCGCTTGCCCACTAAGCTTATGGTGAATGTGTTTCATCGGTTTCAACGTGCGGGAGGTA
GTTTGTGCTGTTCAGAAGTGGTAATTTTGAAGACAAAGATCGCCCAGGCAGCCAAAAAAA
ATTAAAACCGAGAATTGGAGTCATTACACCATGAAGATTGTTTTAAAGCTTAACAAGAGT
TTGCAAAATAACTGGGAGCTGCTCAAGCAGCAATCTAAAAATGTTCGCGATCAGCAGGAT
TCATCAAAAAGCAGGGAAATTTGGTACCATACGAATTGAAGCTGAGAGATATTGAAAGAC
GATTTTGCATGTCCGAAATTATGTTTGAAAATCACTTTTACACCGAATCATTACTTGCGA
TGAGAAATGGATCCATTACGATAACCCTAAGACTAAGAGATCGTATGAGAAGCCTGGCCA
ACCAACCGAATCGACACCAAAGCCAAATATCTATGGCACTAAGGTAATGCTCTGTATTTG
GTGGGAGCAAAAGTGTCCTCTCTATTATGAGCTGCTGAAATTTGGCAAGGCCATCACAGG
GAACTAGTACCGAACGCAACTAATTCGATTGAAGCGACAATTGGCCCAAAATGAGCGACC
AGATAAGAAACCGTAATATTCCATCAAGATAACACTCGGCTACTATTTATAATGAAGTGG
TTGGGATGTTTCGACTCACCCGCCTTATTGTCCAGACCATGCCCCGTCTGACCACCCTTC
ACTTTGGAACAGATTATCCGAAATTGGCCTGATTCGTCCTTGGCCTCAAAAGATGCGTAT
TTATTTTGGCCCGGAATCCATATGTTGCTAGGAAGATGAGGAAATGTCGTGGCTAAC
>Cv-mar1_7b   - 19890: 20914
TAAAAATGCGGGATTTACAATAGATGACGTATCTTTTGAACACGATTTTTCTTTTCATTT
TGAAGGGTACATATCTGTCATTTATTTTCACTTAGTTATTGAACATTATAGTGCAAACAA
CAGAGTTTTTTATTTGCTTCGAAAATGTCGAATTTTGTGAAGCACACCTATTGTCCACCG
AAACTTATGCTGAATGTGTTTCCTCTGTTTCAACGAGATGGTTCATGCGGTTCAGAAGTC
GTGATTCTGACATGGAAGACAATGATTGCCAAGGCCAACCAAACAAAATTGAAGACCAAG
AATTTGAAGCATTACACGATGAATATTGTTGTAAAACTCAATAAAAGATCGCAAAATCAT
TGGGAGCTACACAAGCAGCAATTTCAAAACGTTTGCAAGCAGCAGGATTCATCTAAAAGC
AGGTAAGTGCAAATTGAAGACTAAAGGCCTTGAAAGAAGATTTTTCATGTCGGAAATGCT
GCATGCACGCTATAAAGGAAAATCATTTTTGCACCGAATCATTACTCGCAATGAAAATGG
ATCCATTACGATAACCCGAAGCGTAAAATATCGTATGTGAAGCCCGGCCAACCAGCCGAA
TCGACATCAAAGCCAAATATCCATGACACTAAGGTAATGCTCTGTATTTGGTGGGAGCAA
AAGAGTACTATCTATCATGAGCTGCTGAAATCTGGTCAGAAAATCAGAGGAAAACTATAG
CGAACGCAACTGATTCGTTTGAAGCAATCATTGGCCGAAACACGTCCAGAATATGGGGTC
AGAGATATAATATTCCATCATGACAACACTCGGCCACATGTTGCAATACCCATTAAAAGT
ATTTACAATGAAGTGGTTGGAAAGTTTTGCCTGCTCTTTTGATTTGTTCTTTACTTCTAA
AGATGAGCAGTTCTTTTGGAAAGGAATCTACATGTTGCCAAAAAGACGGGAAAATGTCAC
AGCTAACACTGAAAATACTTTGAATAAAGTTATATTGTACAAATGTTTCAAAATAAAAGC
TAAAA
>RC/Helitron2_Cv_6   - 66809: 67349
AAAAATATTAGTACACAATAAAGTATACCGATCGACTCAAAATCACATTATGATAACGAT
GTATGCCCGCTGAAACTGGTAGAAATCGGTCAATTTTGTCACTTAGATCCCATACAAATG
TCCTCCCAAAATATGAAATTTTTGAAATAAATGTCACAAGATCCTGCACAAATAAATTGC
ATATAAAATCACATTTTAACATTTCTTTTGGATCTGTCTATAATTGACCATAGCTCCCAT
ATAAATTACACTTCCGAAAATCATTTTAACGAGCATTAATGTCGTAAAAATGTTGGTATC
CACACAAGTAAGTTTCATATAAAAAAACACAATCGGTCCATAATGGTCATAGCTCCCATA
TAGAATGAAATCACAGAACATAATTTAATGGTGATCGGTTCATGATTAGTGATATCTGCC
ATATTAGTAACACTTCCGAAAATCACTCACAAATAAAATATTAAAATTTAGAAGAAAAAA
ATGTTGGACATGTGTATAATAATATGGAAAAACTTGACCGACTATACATTCTTATTTGTT
T
>RC/Helitron2_Cv_5   - 65456: 66119
TTATACCCTACACCATCATAGTGGGGAGGGTATAATGCGTTTGTGCTGATGTTTGTAACG
CCCAAAAATATTGATCTAACACCCACCTTAAAGTATACCGATCGACTTGGAATCACTTTC
TGAGTCGATTAAACGATGTCCGTCCGTCCGTCTGGCTGGCTGTCCATGTAAACCTTGTGC
GCAGAGTACAGATCGCAAATTTAAGATATATCGATAAAATTTGGTACATATAATTTTTTC
GACCCAAGGACCAAGCCTATTGAAACTGGCTGAAATCGGTCCATTATTTCACCTATCCCC
CATACAAATATCCTCCCGAAATTGGACTTTATCGGTCATAAATGTTTAATTTATATATGT
ATCTCCACAAATTCCACTCCAAATAAGTTTAAATACACAAAATTCATGTCACCAAATTTT
GTTACGATCGGTCCATAATTATTCATAGCTCCCATATAGACCCGCTTCCGAAAAACACTT
TAACGTGCATAAATCGCTTAAAAATGTTGGTAAACACACAAAATTCAACATAGTTAACTT
TAATATAGACATAAATCACTCGACCTAATTTAATGATGATCGGTCCATAATTGGTCATAG
CTCCCATATAAGGCCCACTTCCGAAAATCACTCACAAATATAAATTATTGATATTCTAAA
AGAA
>unknown6_4   - 24722: 24904
AAATACTCTCTGTTGATAGGGTTTATTTGATATCGAAAACCGGTTCATAATTTAACGTAG
CCCTCATATAAATGACTCACCGGAATACTGTTTGAGCAGTCATAAATATGTTGATTAAGC
TGCAACCCTGATAAAATTTTAAGTAGTGCACTCTGAAATTATATTGTTAAGTATGGTGAA
AAT
>unknown7_2   - 26004: 26926
AAGCTACGTTTCCGCATACACCGTAATCGGCACCGAAAACGAAATTCCATACATTTGCAC
CGAAGAAAAATTCGTTTCAGAAACCGGCAACGAAAATTGGGAACGAAACGGCACCAATCA
GTAACGAAAAACCTGTCATTTGGCGCCGGAACAAAAACAACTTCAAGTAGGTTGTTTTCG
GCGCTGTAGTAACGAAATTATTTTAATTATTTTTTTATTTCAAATTTAAAGCAAATCAAA
ATGAAAAATAAATTTTCTTTATTGGAAGAGGAAAAAATAATAGATTTTGTCAAAAATAAT
GAAATTCTATTTAATTTCCAATTGACAACTTCAAAATTAATTTCGTTTCTGTTTTATGCC
GCAACGCACCCAACTGAAACGAAAACAATTCAGAAACGAGACGATGACGAACACCAACGA
TTTTCAATTTTCGTTTCAGCTTAAGTAGTTCGTTTAGTTTCGAATTTTTGAGAATATTTT
TTTATTTTACTAGTTTTAATAGAAATGTATTCAAACAATGCTAGTATGTATCGGTAAATG
CTAAGAAGAGGATATTTTCAATGAAACCAGTAACATTACTATTCAAAGAATAATAAAGCC
AGAATTGGCAAACTATAACAAAATCCGTACAAAATATATTCCTTTTTAAACGAACTATAT
CTATACAGCTTCCATTGCAAAACATGATGAATGAAAACTAGCTTTAAATAAAATTTGAGA
AGCCATACCTTTAAGGTATTTAATAATTTTGACAAGGTTCAAATCCTTAACCCTTAAATG
CATGATTTTTACTTTTATTTTTCTATAAAATATCAAATATTTAGTTGATTTTTATTTCTT
ATATTTCAGTTAGCTTTAGTTTGATTTAGAATTTCGTTAGCTGAAACTCTTCGTACTCCA
TTTGATTTTTCTGAATTAGAATC
>RC/Helitron2_Cv_7   - 31286: 31627
TTTGTACCCTACACCACCATAGTGGAGAGGGTATAATGCGTTTGTGAACATGTTTGTAAT
GCCCAAAAATATTAGTCTAGTACCCACCTAAAAGTATACCGATTAACTCAGGATCACTTT
CTGAGTCGATTAAACAATGTCCGTCCGTCCGCTTGGTATAAACCTTGTGCGAAAAGTACA
ATTCGCAATTTTTAAGATATTTTCGGTACATAAAATGTTTAGCCCCAAAGATAAATCCTA
TTGAAGCTGGCTGCAATCAGTCCATTATTTCACCTAGCTCCCATACAAATGTCCTCCAGA
AATTGGACTTTATTGGTCATAAATGTTTAATTTATATATGTA
>unknown8_1   - 57840: 58212
ATTTTGCATAGTTTCGCTGAAATTTTTCGTGATTGGAATAGTGGGCGTGGCCCTATACAA
AGTACATAATTAATTTCGAATATCTGTAGAACTATAATTGTAAAAGTGTTTAAACTTTTT
ACGAATTAATTTCTTATTACTGTGCGGAGTTTAGCTGAATATAGACGGAATTAGATTAGA
GAGCGTAGCACCAGGAACTAAAATGGGAGGGGTCGGAAAAGTAGGTGAGTCACCTTCCAT
ACAAAGTAATAATTGCAAGGTTATTCAAACTTTGTCCGCATAGCTATCTTACCATTTTAC
AGAGATTGTCTGAAAATGGTCGGGATTGCAGTAGTTGTTATGACACAATGTAAATAATTA
ATTTTGAATATCT
>unknown2_3   - 32442: 32568
GTATTTACCCCAATATGCATAAACAGTTTTTAAATTTGTCAAAAGTTTATAAAACAAATT
TTGAATGAAAATTTTGTTTTATAAACCTTTGATAAATTTAAAAATTGTTTATGCATATGG
GAGTTAG
>RC/Helitron2_Cv_8   - 32827: 33050
ATATGTACCTACACAAATTTCTCTCCAAATAAGTTATATATATACAAAACTTATGTAACC
AAATTTTATAACGATCGGTCCATAATTAGTCATAGCTCCCATAGAAGGGCCGCTTCCGAA
AATCATTCACGAAAATAAATTATTGAAATTTTAAAAGAAAAATGATTTTGCTCATTTACT
AAGTGTAGGGTCGGGCTTGAACGACCATACTTTCCTACTTGTTT
>LOA-2_CV_1   - 35765: 37855
TCGAAACTAAATATTATCAGTTATCATTGATACCATGATAAATTAAAATCTTACAAGAAA
GCTATTATTTTCGCAAAAAGAAACTCATGGAGAAGCCTCTGTGAATCTATAGATTGCACA
AAGTACTCTGCAAGACTTATCAGAATTCTAGCCGAGGGGTAATCCAATCCTACATATATT
AAAAGGAAGCATGACTCCTGGTCCGAACCCTCAGCAGAGTCACTTAACATCCTACTCCTA
GGGATATTGAGAATATCGACAGCAACATCATTTCCTATTATATGATATCATAGGCGATTG
ATAGTTTCTCACCATTCAAGTCACCTGGGCCGGATGGTATTTCCCCAAAGAATCTATAAA
GCGAAAAAGGGCATATCATCCTATGGCTTCATAGAATATAACTCTGTCTCTCCCTCAACC
ATGTTCGGGTTAACTGAAGGGTTAAGGTCGATTTTATTTCCAAAATTGGAAAAAGAAGTC
ATGAGAATGAGAAGGACATACGCCCATTTAATCTTTCTTATTTCCAGCTTAAAACGTCTG
AAAGACTCATCGACGCTCACATAAAGATATTATGTCCACTGCTTTAGGGTTGCTCGACAA
CTTTGCCACGGAAAGTGGTCTTAGTCGAAGCAAAACAGAACTTGTACTTTTCACGACAAA
GACCAAGTGTCAAAGCTTCAGACTTCCACTGTTGAAAACTGCGAAATCCCTCATTCGAAT
AATGCAAAAGATCTAGGTATTATCGTGGACTCTAAACTGTCATGAAAACTGAAAACTCAG
CATAGGGTTAAGAGGACAACGTTGGCCTACTACACCTGTCGTAAGATGTTTGGTACAAAA
TGTGGACTTATTCCCAGCATAGTTAAATGGATGTATACGGCTACTGCACATTCAATTCTA
ACTTATGGATTTATTGTATGATGGTCTGCAACTAGAAGAAAATATGTCATCGACCAACTA
TATAAAGTCTAGAGATCAGCCTGCATTGGTATAACTGGAGCACTAAGAACTAGTCCTTCA
GAGGCACTGAACACTGTACTTTGTGCCTATAGACCTTCTGCCTGCACCGCAGCGAGGCTT
CACGAATCTGAATGTTGGAGATCGAGAACATATGGTCAACCTGGGATTCTGGACCTACTG
CCTTCGAACGTCCTTCTGACTATATCACTCCTTACACCGATTTTGATAGGGTGTTCAAGG
TCTTAATTCCCTCCAGGAGTGAGTGGGGTGGGGGTAACCTAGTGCACGAATATGACACCA
TGATATACACAGACGGTTCTAAAATGAGCTGTGGTGTTGGTTCTGACGTTTTCTGTGACG
AACTAGGGTTAGGCATATCATACCGTCTTCCGAATGAATGTAGTGTTTTTCAAGCGGAAA
TTTTTGAAATCATGACAGCATGTAATACACTATATGATCACGATACTCGCTCCAATATAT
TTTTGTCGACAGTCAGGCTGCACTTCTTTCAATGAAGACCTACACAAATTCATCTCCAGT
AGTCAGGCAATGTAAGAATTCTCTGTCAAGGCTAGGTCGTCTATCTGACATTCCTTTAGT
TTGGGTCTCTGCGCACAGAGAACATTATGGCAATGAAGATGCAGCCGAATTAGCCAGACT
CGGTTCTGCTTTACTA
>MITE_Cv1_2   - 53456: 53699
ACAGAGAAAACAGATTCATAATTGCAACCGAATTTGTTGCCAATCGAATGATTCGGTTGC
CACACAGAATTTTTCGATTCTATCAAGAGACAAGCGGTTGATAGAGAAGAGTTTCGGTTG
AAGTAAACAAACTTCTGTTACCCCTTCTAAAATTTTGTACCCACAACTGAAAAATTCGAT
CCCTAAGGTAGAATCATTCGAGTGGCAATAAATTCGGTTGCTACTACTAATCTGTTTCCT
CTGT
>Cv-mar1_8   - 44061: 45222
TTATTTTTAATAACTTATATGTCATACATGTCTGTCATTTATTCTCACTTAGTTATCGAA
AATTATAGTGTAATCAACAAAGATTTTTGGCTTCGAAAATTTCGAATTTTGTGCCAACAA
AGCGTCATATGCAGGAAGTTTTGCTTTAGTTCTTTAATTTGAAAAAAAAGTACCGCTGAA
GCACACCGAAGCTTATAGTAAATGTGTTCCATCTGTTTCAACGTGAGAGAGATGGTTTGT
TCGGCTCAGAGATGATTTTGGTCGGTCAGGCCATCCAAAAAATTTTGAAGATAAATAATT
GGAGTCACTAATCCATGAAGATTGTTGTATAACTCAATAAGTGCTTGCAAAATAATTGGG
AGCTTCTCAAGCAGCAATTTCAAAACATTTACGAGCATCAGGATTAATCAAAAGGCAGGG
AAATTGGCTACCTTACGATTTTGCATTTCCAAAAAGAAAATAATTTTTCACCGAATCATT
ACTTACGATGAAAAATGGATCCATTACGATAACCTGAAGCGTGGGAGATCGTATGCGAAG
CCCGGCCAACCAGTCGAATCGACACCATAGCCAAATATCTCTATTTGGTAGGACTGAAAG
ACTTTTTCACGGAAACTGTACTGAACGCAACTGATACGTTTGAAGCGAGTATTGGATTGA
TGGATTCATTAGCATAAGATATCGCATGTAAAGCTCGGCCAACCAGCCGAATCGACACCA
ACGCCAACTATATATGACGCTAAGGTAATGCTCTCTATTTGAAGCTAATTGAAAGACGAT
TGTATATCTGAAATACTGCTTGAAAGCTAGAAAAGACAATTATTACTTGCGATGAAAAAT
GGATCCATTTCGATAACTCGAAGAGTAAGAGAACGTATGTGAAGCCCGGCCAACCACCCG
AATCGACACCAAAGCCAAATATCCATGGCGTAAAGGTAATTATCTGTATTTGGTGGGAGT
AAAAGCATCTTATCTATTATGAGCTGCTGAAATGTGACCAGACAGTTTCCTGTACCGAAC
GCAACTAATTCGTTTAAAGTGAGCATTGGCCGTAAAACGCCCAGAATATGCAGCCAAATA
TAGTAGTATACAATCATGACAACGCAATACCTGGTCCGACTATTATTTATTTTGATAGAT
GCTGAACGATCTCTGTGGGATA
>RC/Helitron2_Cv_14   - 33842: 36794
AGGGTATTATACGTTTGTGCTGATGTTTGTAACGCCTAATTAATATAGATCGACTTAGTA
TCACTTTCTGAGCCGATTTAACTATTTCCGTCTGTGCATCAAAGGTCACAATTTTGAAGA
TATTTCGATAAAATTTTGCACATATTATTTTCATCCAAAAGACGAAGCGTATTGAAACTA
CTAAAGTCCATTAATTCACCTAGCCCTCATACAAATAGGACTTTATCGGCCATAAATGCA
TGCACTTTTAATTCATACTCCCAATAATTTCATGGCGATCGGTAAATAATTGATCATAGT
TCCCATAAAAGGCCCACGTCTGAAAATCACTTTAACAAGCATAAATCTCTTAAAAATGTT
GGAATCCAAATATAATTTTACAAAAATAAGTTTCATATAGAAATAAATTAAACGGCCTAA
TCTCGTAGCGATCGGTCCAAATCCCAAAAATCATTCACAAAAATAAATGATTGAAATTTT
AAAATGAAATTGTTTTTGCCCATTTACTTAGTGTAGGGTATTAT
>Cv-mar1_9   - 53672: 54496
TTTACACTAGATGGCATATCTTTTGAATTCGGTTTTTGTTTTTTCACTTAGTGTAAACCA
GAAATTATTTTTGCTTCGAAATTCTCAAATTTTGTGTCAACGAAGCGTCATATGCGGGAA
GTTTTGCTTTCGCACATCGATTGATCACCGGTGCTTATGGTGAATATTTTTCATCGGTTT
CGAGAGATAGTTTGTTCGGTTTAGAAGTGGTGATTTTGACATGGATGACAATGATCGCCC
AAAAAAGTTTGAAGATTGTTGTAAAACTCAACAAGATCTTGCAAAATCATTGAAATCTAC
TCAAGCAGCAATTTTAAAACTTTTGTGAGCATTGAAGCCTAGAGACCTTGAACGCTATTA
AAGAATATATGTTTTGCACCGAATTATTATTTACGATACAAAAATGGATCCATTACGATC
ACCCGAAGTGTAAGAGAATGTATGTGAATGCCGGCCAACTAGACGAATCGATATCAAAGC
TAAATATCCATTGCGCTAATGTAATTCTCTGTATTTGGTTGGATCAAAAGCGATCATTGG
CCGAAAACCGCCCAGCATATGCTGCCAGACATGAAATTGCTCATACACGTATTGCAATTC
GTGTTAAAAGCTATTTAGAAAGAAGTGGTTGAGAAGTTTTGCCTCACCCGCCTTATAGTC
CAGACCTTGCCCCGTCCGACTACTATTTGTTTCGTTCGATGCAAAATGCTTTCTCTGGAA
TATGCACGACTTTGGAACAAAGTATCCGATAATGGATTGATTCGTTCTTGGCCGTAGAAG
ATGAACAGTTCTTTTGGCTCGGAATCCATATATTAAAAGAAAGAT
>unknown7_1   - 34070: 35172
AAGCTACGTTTCCGCATACACCGTATTCGGCACTGAAAACGAAATTCCATACATTTGCAC
CAAAAAAGTTCGTTTCAGAAATCAACAACGAAAATTGGGAACGAAACGACACCGATCAGT
AACGAAAAACCTGTCATTTGGTGCCGGAACGAAAACAACTTCAAGTAGGTTGTTTTCGGT
GCTGTAGGAATGAAATTATTTTAATTATTTTTTTATTTCAAATTTAAAGAAATTCAAAAT
TAATAAAAAAAAATAAATTTTCTTTATTGGAAGAGGAAAAAATAATAGATTTTGTCAAAA
ATATAAAAATTCTATTTAATATGCGACATCCAAAATTAAAAAATAATTTCGTTTCTGTTT
TATGCCGCAACGGACCCAACTGAAACGAAAACAATTCAGAAACGAGACGGTGACGAACAC
CAGCGATTTTCAGTTTTCGTTATCGGCGCCCATTACGGTGTATGCGGAAACCCAGCTTTA
GGGCCTTTTTATATTAAGGCATCGACATGCACTGATATCCTCACAAATTTTTTCGGAAAT
GATCGTAAGGCAGTGAAATATTTGTCTCTTATTTTAGTGAAAATCTGACTAAGTAGCTTT
CCAAAACACTTAAGCTAATTAAAATCGATTAAAAAAATAATGAGTTATGCTAATTTTTGT
GATAACATATTTTTCAACGTTTCTCTTTTTAAACACATAGCTAACAGTAATTAGCTTTAG
TTGGCGAGCAGCTTGACTTTAAACTACCGCAATTCAGACATTTTCCGACCGATTTTTACG
AATCCTTTTCTGTTTAAAAGGTAAAGCTTATGTATCTTATAAACTTAATTATGAAGTTTT
GAAATTGTAACTTTAACCCTTAAATGCATGATTTTTACTTTTATTTTTCTATAAAGTATC
AAATATTTAGTTGATTTTTGTTTATTATATTTCATTTAGCTTTAGTTTGATTTAGAATTT
CGTTAGCTGAAACTGTTCGTACTCCATTTGATTTTTCTGAATTAGTATC
>MITE_Cv1_3   - 57264: 57349
TTTGTTGTCATTCGAATGATTCGATAATATCCACAGATTTTTTCGATACCTACAACAGAA
ATTCAGTTGACACAGACAAATTTTCG
>RC/Helitron2_Cv_9   - 58572: 58946
TATATCCTATACCACCATAGTGTGGAGAGTTTGTACGTCTGTGCTGATGTTTGTAACGCC
CAAAAATATTAGTCTAACACCCACCTTAAAGTATACCGATCGGCTCAGAATAAATTTGAT
ATATAAAAATTGTTCGACTCAATGACGAAACCTATTAAAACTGGCTGAAATCGGTCCATT
ATTTCATCTAGCCCACATACAAATGTTGTCCCGAAATAGGATTTTATCTGTCATAAATAT
TTAATTTATAGAGACATAAATCACACGAGCTAATCTCATGGCGATCGGTCCATAATTGAA
CATGGCTCCTATATAAGTAAGGCCCACTTCCTAAATTCATTCACGAAGTAAAATATTATA
TGTTAAACTTGTTTT
>unknown8_2   - 59784: 60249
TAAATTCAAGTGGTCGTGGCAACTCCCATTCAAAGTAAATAGGTATTTTTAAATAGCAGG
TGAACTACAATTGTGAAAGCCGCCAAAGTTCCTGGTATTTATTTCGGAACCATTATGCGC
ATCTTGGCTGAAATGGGCTGGATTGTGTTAGTGGGCGTGGAACCTCCAATATATGGTAAA
TAGTTGTTTTCGAATATCTGGAATACTACAATTGTGAATGTCTTCAAACTTTGTATGAAT
ACAATTCATATCACTGCATAAAGTTTTACCAAAAATGGGAAGTATCGGAAGAGGAGTTGA
CAATGTAAACCTTTATTTCTAAATATCTTGAGAATTATATTTGCGAGATTCTTCAAACTT
TGTCCGAATAGCTTATCAGTTTACATAGTTTGGCTGGAAATGGTCTGGATTGGATTAGTG
GGCGTGGCACCTATCATTCAAAGCAAATAGTTATTTTTGAATATCT
>unknown8_4   - 60251: 60401
TGAAAGTCTTCAAACTTTCCACGAGGTTAAAATTTTGCATGAGGTTTAACCAAAAATTGG
AGGAATCAGAACGGGGGATGAGTCACGTACCATAAAAAGAAAATAGTTATTTCTAAATGT
TTTGAGAACTATAATTGCAAGATTATTCAAA
>unknown8_3   - 26036: 26413
TAAATAAATGTGGGCATGGCACCTTCCATTCATTGTAAATACCTAATTTTGAATATCTGA
AGAACTATAATCGCAAAAGTTTTTACACGAATTAATTTCTTATGAATATACGGAGTTTAG
CTGAAAATGGGTGGAATTGTATTAGTGGGCGTGGCACCTATCATATAAAGTAAATAGTTA
TTTTCCTATATCTCGAGAACTGTAATTGTCAAAGCCTTCAAGTTTTATGTGAATCAATTT
CGTATCACTGCATGGAAGGGATCTATACAAGGGGTGAGTCAGCTCCCATATAAAGTAAAC
AGTTATTTCTAAAACATCTTGAGAACTATAATTACGAGAATATTCACACCTCTTCCAAAT
AGCTCTCTCAATTTACAT
>RC/Helitron2_Cv_10   - 64867: 65107
AATCACTTTCTGAGTCGATTTTCTACCAACCATAAAAATGTAGCTATCCAAATGAAATTT
AACAGAAAGAAGTTTCATATAGAAATAAATAATGCGACATAATTTCGTGGCGAGCAAATC
ATAATTGAAAATACTCATGAAAATAAATTATTGAAATTTTAAAAGAAAAATGTTTTTGCT
CATTTACTTAGGGTTGGGTATTATATGGTTGGGCTTGACGGACTATACTTTTTTATTTGT
T
>RC/Helitron3_Cv_3   - 66001: 66365
TTATTATACCCTTCATCATGAGTTGAAAGTTTGTATATTAGTTTAACAATCCGTTTGTAA
TTTCAACATTTTTAATTTTCGACATCTTAAGTATATATTCTGGATAGCGGTGGCGATAGA
GCCATGTCCATCTGTATGTTGAAATCAATTTTCCGAAGACGAAAAAAACTTGCATACATG
ATTTTTATAGCAATATATCCGCAATAGTCCAACTTATGTTGCTATTTAAAATCGAGAAAA
TCGATTGGATATATATAATATATATAATATAATGGATATATATAATATAATGGATATATA
TAATATAATGGATATATATATATATAAAAAAGCGCGAATACCTCGATTTTTTCACCTGTT
TTCCA
>unknown5_2   - 66388: 66495
AATTTTTTTCACTAGAAACAGTTTTTAAAATGTTTCTTAAATTATACTTTGGTGAAGGGT
ATATAAGATTCGGCATAGCCGAATATATCACTCTTACTTGTTTTTTTA
>RC/Helitron2_Cv_11   - 22708: 22938
GTAAACACACAAAATTCAACATAGTCAACTTTAATATAGACATAAATCACACGACCTAAT
TTTATGGTGATCGGTCCATAATTGGTCATAGCTCCCATATAAGGCCCACTTCTGAAAATC
ACTCAAAAATATAAATTATTTAAATTTTAAAAGTAAAATGTTTTTGCTCTTTTACTTAGT
GTAGGGTATTATATGGTCGGGCTTGACCGACCATACTTTCTGCCTTGTTTT
>unknown1_2   - 21868: 22707
CGGTTAACTGTTCGAATAATTTAAAATTGACGATTTTCAAATAACGAATAAACCGATTAA
TTTGTGTCGATTAACCGATTAACAGAAATGTCTCTTTTTTGCACTTTATACAGAATTATT
TTTTAAAATTTAATTTCTTAACTCTTGAACATTCCCTTCTAGCAATAGTTATTTGAAGTA
TAGTACGGAAACTGAAACTAAGGAATTTGGAAATCACATTTTTTCTAGAATATTCTATGA
TGAACTTTGTGATAATGAGTTGAAGGACGACTTGGTAATAGACGAAACTAAAGACATTAC
CGAAACGAGTCTTTAATCAGAACTTAACGATACTATTAAAGTATTCAAAATCTAAAAAAA
TATGCTTAGAAAAAACTAAAAAAAGAACTGAGAAATTGGATACTTTTTATCGTGCCTTAT
TTTCGTTATCTCCAAATCTACAATCAGTGAGATAGTTTTTTCAAGTCAAGTTTAATTAAA
ACTAAAAAAAAATCGTTTAAAATTGAAGCATTTAAATTACATTCTTTTTTTAAAAGATTA
TTTCAGAAGATCTCCTTAAAATCTAAAAAAAGAACTCACATGTGTATACATATTTTTATT
TATTGTTTTGTTGAATTATTATGTTTTGTTTGTTTTTTATGTTTTTGTTCTTTTTAGTAA
CAAAATGCATAAGTATACAAAATTCGTGTTTTTCTTTTCAATTTAAAATTAAAATAGAAA
TTATTCGGTTAATCGAATAATTTAATATTAACCGATTATTAACCGATTAAATCTAAACCC
CGATTAATTATTTGCTCGATTAACCGATTAATCCAGAAACCCGATTAATTGAATACCCTA

>RC/Helitron2_Cv_12   - 21613: 21817
TCCCGAAATTGGACTTTATCGGTCATAAATGTTTAATTTATATATGTATCTCCACAAATT
CCGCTCCAAATTAGTTTTATATACACAAAATCCATGTCACCAAATTTTGGTACGATCGGT
CCATAATTAGTCATAGCTCCCATATAGACCCGCTTCCGAAAATCACTTTAACGTGCATAA
ATCGCTTAAAAATTTTGGTAAACAC
>RC/Helitron3_Cv_4   - 21388: 21579
ACATTTTTCATTTGCGACCCCATATTTTGGATGTCGGAGTCGATATAGCCATGTCCGTCT
GTATGTTGAAATCAACTTTCTGTAGCCTCCAAATAACTTTCATACATGATTTATACATCA
ATATATCCGCTATAGACCAGGTTCGGTTGATATTTGAAATCGAAAATCGGCCCACAAATG
GCTGAGATATAT
>RC/Helitron3_Cv_5   - 19654: 20061
TTTTTATACCCTTCACCTTCGTGAGAAGGGTGTATATAAGTTTGTCATTCCGTATGTAAT
TTCTACATTTTTCATTTCCGACCCTATAAAGTATATATATTCTGGATCCTAATAGATAGC
GGAGTCGATTAAGCCATGTCCGTCTGTCTGTCTGTCCGTCTGTTGAAATAAATTTTCTGA
AGACCCCAGATATCTTCGGGATAAAAATCTTCAATAATTCTGTCAGACATGCTTTCGAGA
ATTTTGCTATTTAAAATCAGCAAAATCGGTCCACAAATGGCTGAGATATGAAGAAAAAAC
CAAGACAACCTCGATTTTTGACCTATTTTTGACCTATATCTGGATTACTAAGACATTAAT
ATAGACAATATGGATATCTAATGATAGATATTTCAAAGACACTTGCAA
>RC/Helitron2_Cv_15   - 74265: 74999
TTTTACCCTACACTACCATAGTGGGGAGGGTATTATGCGTTTGTGCAGATGTTTGTAACG
CCCAAAAATATTAGTCTAACACCCACCTTAAAGTATACCGATCGATTTAGAATCACTTTC
TGAGTCGATTAAACGATGTCCGTCCGTCCGTCTGGTCGGCTGGCTGGCTGTCCATATAAA
CCTTGTGTGCAGACTACAGGTCGCAATTTTGAAGATATTTCGATGAAATTTAGCACGTAT
TATTTTTTCGGCACAAGGACCAAGCCTATTGAAACTGGCTGAAATCGGTCCATTATTTCA
CCTAGCCCCGATACAAATGTCCTTCCGAAATTGGACTTTATCGGTCATAAATGTTTAATT
TATTAATGTATCTCCACAAATTGCGCTCCAAATAAGTTTCATATATACAAAAATGTCACC
AAATTTTGTTACGATAGTCATAGCTCCCATATAGACCCGATTCCGAAAATCACTTTAACG
TGCATAAATCGCTTAAAAATGTTGGTATACTCACAAAATTCAACATAGTAAACTTTCATA
TAGACATAAATTACACCACCTAATTTCATGGTGATCGGTCCATAATTGGACATAGCCCCC
ATATAAGGCCCACTTCCGAAAATCACTCAAAAATATAAATTATTGAAATTTTAAAAGAAA
AATGTTTTTGCTTTTTTACTTAGTGTAGGGTATTATATGGTCGGGCTTGACCAACCATAC
TTTCTTATTTGTTTT
>unknown6_1   - 11478: 12202
AAAATATAATTGGGCATGGTTACTGTAACCATTTAAATAGTGTTACAAGATTTTTAATAA
TATTATAGTCACAGAATCATAAACTACCATAATATGGTTAGTTTATGATTCACATGATTG
TATCAACCATATATATGGTTACAGTAAACAAATATATGTTTGTGGCAACCATATTTATGA
TGAATAATATGTTGTTCTCAGATTATGATAAGCCTTAAGCCGAGAGCAACATAATACAAT
AAGTCCTTCATCATATGAATGTTGTCACAAACATATATTTGTTTACTGTAACCATATATA
TGGTTGATACAATCATGTGAATCGTAAATTAACCATATTATGGTTACCACAATCATGTAA
ATGGTTACTGTGACTATAATATATTTAAAAAACTTGTAACAATATTGAAATGGTTACAGT
AACCATACCCAACGATATTTTTTCTCTGCGTGTATATATATTCTGGGTCCTTGTGAAATT
CAAAGACGATCTAGCTATATCCGTCCGTCTGCTGTCTGTTGAACACACGATATGGAGCAA
ATACTCTCTGTTGATAAGGTTGGTTTGGTATAGAAAATAGGCAATATCGGTCCATGGTTT
CACCTAGCCTCCACCGGAATACTGCTTAAGCAGTCTAAATTTGATGATTATGCTGCAATC
CTGATAACATTTTGCACAAATTAGTTCTAAGTAGTTTGAAATGATACTGTAAGGTATGGC
GAAAA
>Cv-mar2_7   - 78977: 79128
ATGCACATTGACTACCTTCAGAAGGTAAAGCAATTAATGGCGAATATTATGCCAACTTAT
TGGCTCGTTTTAATGAAGATTTGAATAAAAAAGACAGCATTTGGGTAAGAAAAAAAATTG
TTTTTCCCGAGGAAAATACAAGGGTGCAAACG
>unknown5_1   - 84827: 85017
AAAATTAAAAAAAAAAATAAATTTAAAAAAAAAAATTAAAAAAAAAATGTTAAAAAACAA
TTTCGAAAAAACAACTGGATAAAAAAATTTAATTTTATTTATATATTTAAAATTTTTAGT
TTAAAGTATATTTTGGTGAAGGGTATATAAAATTCGGCAGAGCCGAATATAGCCTCTTAC
TTGTTTTGTAA
>unknown2_2   - 85507: 85631
ATTCTAACCCCCATATCTATAAAAAAAATTAAAATTTAAACAATGTTTTAAAACAAAGTT
TTCATACTAAATTTGATTTGAAAAAGTCTTTTAAATTTATAAATTGTTTATGAATAAGGT
CTTAA
>Cv-mar1_10   - 85691: 86408
TGTAAAATTTAAAGATTTTCAGAATTTCATTGGGAGCTACTCAATCAGCAATTCCAAAAT
GATTGCAAGCAACAGTATTCATCCAAAAGAAGGATAATCGGGTACCATACGAATTGATGT
CGAGAGACCTTAAAAAACGATTTTGCATGTGCGAAATAATGCTAGAACGCTATAAAAGCA
AATCTGAATCATTACTTGCGATGAAAAATGGATCCATTGCGATAACCCGAGGCATAAGAA
ATCGTATGTGAAGCCCGGCCAACCTGCAGAATCGACACCAAAACCAAATATCCATAACGC
AAAGGTAACGCTTTGTAGTTGGTGGGATCAAAAGAGTCCTATATATTACGAGCTGCTGAA
ATCTGGCCAGACCATCACAGGGAACCTGTACCAAACGCAACTGATTCGTTTGAAGCTAGT
ATTGGACGAAAAACTCCCAGAATATGCGGTCAGACATGAAACTGTAATATTCCATCATGA
CAACTCTCGGCCACAGGTTCTAATTCCTGTTAAAAAAGTATGTATTTAGAATGAAGGTTG
GGAAGTTTTGCCTAATCCACTTTATAGTCCAGATCTTGCTTTTTCCGAATACTATTTGTT
TCGATCGATGTAGAACGCTCTCCCTGGGATACTTCAGAACAAATGTTTCAATATAAAAGC
AAACAATTTTAAAAAATACCGAATTTTTAAGTCATATCCCCAATAATTATAACTAATG
>LOA-3_CV_1   - 3144: 3300
GGAAGAGACTGTGTATCATCTTTTCTGCCAATGTCCGACTCTTACAAACCTGAGGGAACG
CATCCTCGGATTTCCATTCCTATTATGCTTGGACGAGCTATCGAGGTTGAATCTTAGACG
AATCTACTTCTTCATCCGGGAATCTGGCTGGTTTAAT

>RC/Helitron3_Cv_5   - 134920: 135327
TTTTTATACCCTTCACCTTCGTGAGAAGGGTGTATATAAGTTTGTCATTCCGTATGTAAT
TTCTACATTTTTCATTTCCGACCCTATAAAGTATATATATTCTGGATCCTAATAGATAGC
GGAGTCGATTAAGCCATGTCCGTCTGTCTGTCTGTCCGTCTGTTGAAATAAATTTTCTGA
AGACCCCAGATATCTTCGGGATAAAAATCTTCAATAATTCTGTCAGACATGCTTTCGAGA
ATTTTGCTATTTAAAATCAGCAAAATCGGTCCACAAATGGCTGAGATATGAAGAAAAAAC
CAAGACAACCTCGATTTTTGACCTATTTTTGACCTATATCTGGATTACTAAGACATTAAT
ATAGACAATATGGATATCTAATGATAGATATTTCAAAGACACTTGCAA
>RC/Helitron2_Cv_15   - 4214: 4948
TTTTACCCTACACTACCATAGTGGGGAGGGTATTATGCGTTTGTGCAGATGTTTGTAACG
CCCAAAAATATTAGTCTAACACCCACCTTAAAGTATACCGATCGATTTAGAATCACTTTC
TGAGTCGATTAAACGATGTCCGTCCGTCCGTCTGGTCGGCTGGCTGGCTGTCCATATAAA
CCTTGTGTGCAGACTACAGGTCGCAATTTTGAAGATATTTCGATGAAATTTAGCACGTAT
TATTTTTTCGGCACAAGGACCAAGCCTATTGAAACTGGCTGAAATCGGTCCATTATTTCA
CCTAGCCCCGATACAAATGTCCTTCCGAAATTGGACTTTATCGGTCATAAATGTTTAATT
TATTAATGTATCTCCACAAATTGCGCTCCAAATAAGTTTCATATATACAAAAATGTCACC
AAATTTTGTTACGATAGTCATAGCTCCCATATAGACCCGATTCCGAAAATCACTTTAACG
TGCATAAATCGCTTAAAAATGTTGGTATACTCACAAAATTCAACATAGTAAACTTTCATA
TAGACATAAATTACACCACCTAATTTCATGGTGATCGGTCCATAATTGGACATAGCCCCC
ATATAAGGCCCACTTCCGAAAATCACTCAAAAATATAAATTATTGAAATTTTAAAAGAAA
AATGTTTTTGCTTTTTTACTTAGTGTAGGGTATTATATGGTCGGGCTTGACCAACCATAC
TTTCTTATTTGTTTT
>unknown6_1   - 126744: 127468
AAAATATAATTGGGCATGGTTACTGTAACCATTTAAATAGTGTTACAAGATTTTTAATAA
TATTATAGTCACAGAATCATAAACTACCATAATATGGTTAGTTTATGATTCACATGATTG
TATCAACCATATATATGGTTACAGTAAACAAATATATGTTTGTGGCAACCATATTTATGA
TGAATAATATGTTGTTCTCAGATTATGATAAGCCTTAAGCCGAGAGCAACATAATACAAT
AAGTCCTTCATCATATGAATGTTGTCACAAACATATATTTGTTTACTGTAACCATATATA
TGGTTGATACAATCATGTGAATCGTAAATTAACCATATTATGGTTACCACAATCATGTAA
ATGGTTACTGTGACTATAATATATTTAAAAAACTTGTAACAATATTGAAATGGTTACAGT
AACCATACCCAACGATATTTTTTCTCTGCGTGTATATATATTCTGGGTCCTTGTGAAATT
CAAAGACGATCTAGCTATATCCGTCCGTCTGCTGTCTGTTGAACACACGATATGGAGCAA
ATACTCTCTGTTGATAAGGTTGGTTTGGTATAGAAAATAGGCAATATCGGTCCATGGTTT
CACCTAGCCTCCACCGGAATACTGCTTAAGCAGTCTAAATTTGATGATTATGCTGCAATC
CTGATAACATTTTGCACAAATTAGTTCTAAGTAGTTTGAAATGATACTGTAAGGTATGGC
GAAAA
>Cv-mar2_7   - 8926: 9077
ATGCACATTGACTACCTTCAGAAGGTAAAGCAATTAATGGCGAATATTATGCCAACTTAT
TGGCTCGTTTTAATGAAGATTTGAATAAAAAAGACAGCATTTGGGTAAGAAAAAAAATTG
TTTTTCCCGAGGAAAATACAAGGGTGCAAACG
>unknown5_1   - 14776: 14966
AAAATTAAAAAAAAAAATAAATTTAAAAAAAAAAATTAAAAAAAAAATGTTAAAAAACAA
TTTCGAAAAAACAACTGGATAAAAAAATTTAATTTTATTTATATATTTAAAATTTTTAGT
TTAAAGTATATTTTGGTGAAGGGTATATAAAATTCGGCAGAGCCGAATATAGCCTCTTAC
TTGTTTTGTAA
>unknown2_2   - 15456: 15580
ATTCTAACCCCCATATCTATAAAAAAAATTAAAATTTAAACAATGTTTTAAAACAAAGTT
TTCATACTAAATTTGATTTGAAAAAGTCTTTTAAATTTATAAATTGTTTATGAATAAGGT
CTTAA
>Cv-mar1_10   - 15640: 16357
TGTAAAATTTAAAGATTTTCAGAATTTCATTGGGAGCTACTCAATCAGCAATTCCAAAAT
GATTGCAAGCAACAGTATTCATCCAAAAGAAGGATAATCGGGTACCATACGAATTGATGT
CGAGAGACCTTAAAAAACGATTTTGCATGTGCGAAATAATGCTAGAACGCTATAAAAGCA
AATCTGAATCATTACTTGCGATGAAAAATGGATCCATTGCGATAACCCGAGGCATAAGAA
ATCGTATGTGAAGCCCGGCCAACCTGCAGAATCGACACCAAAACCAAATATCCATAACGC
AAAGGTAACGCTTTGTAGTTGGTGGGATCAAAAGAGTCCTATATATTACGAGCTGCTGAA
ATCTGGCCAGACCATCACAGGGAACCTGTACCAAACGCAACTGATTCGTTTGAAGCTAGT
ATTGGACGAAAAACTCCCAGAATATGCGGTCAGACATGAAACTGTAATATTCCATCATGA
CAACTCTCGGCCACAGGTTCTAATTCCTGTTAAAAAAGTATGTATTTAGAATGAAGGTTG
GGAAGTTTTGCCTAATCCACTTTATAGTCCAGATCTTGCTTTTTCCGAATACTATTTGTT
TCGATCGATGTAGAACGCTCTCCCTGGGATACTTCAGAACAAATGTTTCAATATAAAAGC
AAACAATTTTAAAAAATACCGAATTTTTAAGTCATATCCCCAATAATTATAACTAATG
>LOA-3_CV_1   - 118410: 118566
GGAAGAGACTGTGTATCATCTTTTCTGCCAATGTCCGACTCTTACAAACCTGAGGGAACG
CATCCTCGGATTTCCATTCCTATTATGCTTGGACGAGCTATCGAGGTTGAATCTTAGACG
AATCTACTTCTTCATCCGGGAATCTGGCTGGTTTAAT
>Cv-mar2_2   - 113527: 114206
GTCAATAAGTACGCGACTTTTTGAATTTTCTGGTTCTTAACTGAAAAGCCAATACTGCAC
CTGACAACATGAATCTATCAGTTGACTCCTGTCAAAATTTTAACAAGCGTGATTTAGTTT
GTGTTTGACACAAGCGGTCTACCTCGTGACTTGGACGAGAAATTGGAAAAAAGTGAATTT
CGTCGCTTATTAAGTATTATTTTATGCAGGAAAAACCATCTCCCAAATAAAGGCTAAGCT
TGATAAATACTATGGACAAATTTTACCATCAATTTCAATGGTAAAAACGTGGTTTACTAA
ATTTCGTTGTGGCCGTACAAGAACGGAAGATGGCAAACGTTTTGGACGCCCAGTTCTGGT
CTCTACACTCGAAAAAAAAACACGATATGTTATTCGCCGATTGGAGATTGAAAGTTCGAG
AGATTCTGGAAGTCATAGGCATCTCACATGTCTCAATGGTTTCAATTTTGAATGTTACCT
TTGGTATGAGAGAGCTTTCCTCAAGATGGCTGCCGAAATGCTCTCTCTTCCTTCCTATTC
TCCGGATTTAGCACCAAGTGACTAAAACTATGAAATCATTTCACAAAAATACCTATTTTG
ATGACCTCAACAAATCCTATTTTCTGGATGATATAGAAAAATTGGAGAAACAAGTGCAAG
ACAAGTGCATAGAGCTCAAA
>RC/Helitron3_Cv_8   - 109740: 109812
TATACCCTTCATCATGAGTGGTTAGCGTATATATCCAGTTTGTCATTCCGTTTGTAATTT
CCATATTTTTCAT
>Cv-mar1_11   - 106896: 107746
GAAGAAAGTACAGCTGAATATGTTCCGTCGGTTTCAATTTGAGAGATATGGTTTTTGGGT
TTCAGAAATAGTGATTTTGACACGGAAGGCAAATATCGCCAAGGCCAGCCAAAGCTCAAG
AATTGGAGGCATTACTCCATAAAGAACTGCAAAGTCATTGGGAGCAACTCAAGCAGCAAT
CTCAAAATTTTTGCGAGCAGCAGGATTCATCCAAAAGCAGGGAAATTGGGTACCATAAGA
ATAGAAGCCGAGATCATTTCAAAGACGATTTTGTATGTCCGAAATGATATTTGAACTCTA
TAAAAGAATCATTTTTGCACCGAATTAAGATAATATAAGATCGTATGTAAAGCCGGCCAA
CTAGCCGAAACAACACTAGAGCCAAATATCAAAGGTAATTCCCTGTATTTGGTGTGAGAA
AAAAAATCGATTATGAGATGCTGAAATCTGACTAGACTAGACCATCACAGAGAACCTGTA
ACGAACACAAGTGATTCATTTGAAGCGAGCATTGGCATTGGAAAACCGACCAGATGATGC
GGCCAGACATGAAACCGTAATATTACATCATGACAATGCTAGGCCACTTATTGCAATACC
TGTTAAAAAGTATTTTGAATGAAGTGGTTGTGACATGTGATAATCCGGACCGTGCACCGT
CCGACTACTTCTGATGATGAAGAATGCTCTCTATGGGATACGATTTACTTTGGAAGAGAG
TATCCGATATTGGCTTGATTCGTTTTTGGTCTCAAAAGATGATCAGTTCTTTTTGGCTCT
TTGCATATGTTGCAAGAAAGATGGGAAAAGGTCATAGCTAACAATGGCCAATACTTTGAA
TAAATTTATAT
>Cv-mar1_12   - 102072: 103367
TTTTTTTTCTTCAAAAATGACGAATTTTGTGCTAACCAAATGTCATATTCGGGAAGTTTT
GCTTTACTTCTTTAATTTGAAAAAAAGTGCCGTCGAAGCACATGGATTGCTAACCAAAGC
ATAAAGTGAATGTTTTCCATCAGTGATTTTGACACGGAAGGCAAAGATCGCTCAGGCCAG
CCAAAAAAGTTTGAAGACCAAGAATAGGAGCTCAGTGCTTAATTGCTGCGCATGTTAGGA
GACAAAACACTTCATACAGTGACTTTTGAGAAGTTGCTATGATGATGACGAGGAGAAAAC
GGTTGAACCTCTCCTCTGTCTTTGCCCTGCTCTATCGGGGACACGGCCTGCGACAATAGG
TAGTCCTTTTTTGCACGGCACGGTTTTATCTATTGTGGATGTTAGGAAGATGGATTCGTT
CATTCGTGCTTCAGGTTGGTTCGGCATTGAAACCTATGCCGACACGTGAAGGACCTATTG
AGGACCTGAGCATGATCCTTAGGGTATCGCAAAGGAGACAATTCATGGACACACGTGAGC
TAGTAATACCAGCTGCCTTCATAACCTATCCTAAAAGTTGGAGGCATTACTTCATGAAGA
TTGTTGTAAAACTCAACAAGAGCTTGCAATTCCATTGGGAGCTACTCAATCAGCAATTTA
AAAACTTTTGCGAGCAGCAGGATTCATTTAAAAGCGGGGAATCTTAGGTACCGTATAAAT
TGAAGCCGAGAGACCTTGAAATACGATTTTCATGTCCGAAATTATGCTTGAACGCTATAA
AAGGAAATCATTCTTGCACTGAATCATTACGTGCGATAAAAACTGGATCCATTACGATAA
CTCGAAGCGTAAGACATCGTATATGAAACCCGGCCAACTAGCCGAATAGACACCAACTTT
GCTGGGATCAAAAGTGTCCTATCTCTTATGAGCTGCTGAAATATGACCAGACATTCACAA
AGAACATCTACCGAACGGAACTGATTCGTTTGAAGCGAGCATTGGCCATAAAATGCCTAG
AAAACGCGGCCAGACATGACACCATAATATTCTATCATGACTACTTAGATAAAAGTGGTT
GAGAGGTTTTACCTCACCCGTCTTATAGTCCAAATCTTGCCCCGTCCAACTAATATTTAT
TTCGATCTATGCAGAACGCTACACTTCACTTTGGAACAGAGTAGCCTATATTGGCATGAT
TCGTTCGCCAGAAAGATGGGAAAATGTCATTGCTAACAATGGCCAATACATTGAATAAAT
TTATAATTTAGAAATGTTTCAAAATAAAAACTAAAA
>Cv-mar2_3   - 101318: 101833
CTTAATGAAAGGGATATACTGCTCCTGTCAACAGGAATCTGTTAGTTGAATCCTGTCAAA
ATTTTAACAAACTGCGTGATTTAGTTTGTGTTTGACAGTTATTGATAGCAGACTTCCGTA
AGACTTGAGCAGAAAATAGAAAAAAATTAAGTTTGATAAGCACTATGGGAAATCTGCACT
ATCAATTTCAATAGTAAACAAGTGATTTACTGAATTTGGTTGTGGCCGTACAAGCACGAA
ATATGCCGAACGTTCTGGACGCCCAGTTGAGGTTTCTATATCCGAAGAGATGGACGGAAA
GAGATATGAGCCCAACGATGAAATCATCTCACAAACAAATACCGATTTTGATGATCGCGA
CAAATCCTATTTTTTACAAGGGATACAAAGAACTGGAGAAACGTTGGACAAAGTGTATAG
AGCTCAAAGGAGACAATGTTGAAATATGAAATGATTTTTTATCCAAATACCTTTGTTTCA
TTCAAAAAGTCACGGACTAATTGAGCCGCCCTCGTA
>unknown5_4   - 100295: 100453
AAAAAAAAAATTTAGAAAATTAAAAAAAAAATAACTAAATTTTCAAAAACAATTTTGACA
AAAAAAATTTAAATTTTGTTATCCTAAAAATATTTAAAATTTGTGTTTTAATCTAATGTA
TAATTTGGTGAAGGGTATATAAAATTCGGCAAAGGCGAA
>DD37E_Cv1_2   - 36541: 38137
TAAGGAGTGAGGTCGAAAAAACCTTAACACACGATTTTCCTTAAACCATTTAACCCAAGT
ATTATTTGATTTTTTTTTATCAAATTACCTTTGAAAAGTATGTCAGTTATTATGTTTATT
ATCAAATATGTTCATTTGTTGTTAATCTGATTAAAATGAGTGACGAGAAAAAAGTGCGTA
CTAAAATTATCAACAAAACCCAACTTGGTCCTAGAAAAAATGGGCCAAACAATCAAAGAT
TTGCCGTCAAACTGATTCTATTGTTATTAAACAGTATCGAAAGAACTTGTCCGTTAATAG
AAAACCTGGTTCAGGTTAATTTTAATTTAATACAAAAAAATCAAAACTGTAAGTTTCTTT
TTTATTAACATTTATCTATGTTAAGATTTTGTCGATCTCACTCCTTAG
>RC/Helitron2_Cv_18   - 97818: 98239
ATATTTGTGCGCAGAGTACAGGTCGTAATTTTGAAGATATTTCGATAAATTTTGGTAGAT
ATCATTTTTTCGGACCGAAGACTAAGCCTGTTGACACTGGCGGAAATCGGTCCATTATTT
CACATATGCTCCATACAAATATCCTTCCGAAATTGGACTTTATCGGTCATTTATATTTGT
ATCTCCACATATTCCGCTCCAAATAAGTTTTATATATACAAAATTCATGTAACCAATAGT
AAACTTTCATATAGACATAAATCACACGACCTAATTTCATGGTGATCGGTCCATAATTAG
GCATAGCCCCCATATAAGGCCCACTTCCGAAAATCACTCAAAAATATAAATTATTGAAAT
TTTGAAATAAAAATGTTTTTGCTCTTTTACTTAGTGTAGGGTATTATATGGTCGGGCTTG
AC
>unknown13_1   - 37636: 38010
ATCTCCTAAAGGACTATTAATATTTTAAATTTCAACTCATTCGGATCGTACTTGTATTTT
TGGTGATTTTTTAAAAAATCGCCCGAGGCGGCGTGTAATTTTGCTAATTAAGCGTAAAGA
CTTTTATTTACAACTTTTGTATATTTGTATAGAGGGTGACCCCCTCTGAAATTTTCCGCA
AACATTTTCTTGGAATATTTTAATCCTTAAATATTCTTCTTGAAAGGACTTTTTCTGATT
TTCTCGAAAAAAAGGGTCAAATTTATCCCCAAAGAGAGGAGTTTGAGGGTTAAGATCTTC
CACAAAAATGATCCCCATAAAATTCCACAATATAAGTCTGACAATAAGAATTCTCTCAGA
CATTAACTTACAACA
>RC/Helitron3_Cv_10   - 94707: 94801
GTATATAATATTCTGGATCGTAATTTATATAGGAGTCGATATAGCCATCGTCTATTGAAA
TCAACTTTCCGAAGCCTCAAATAACATTCATACAT
>DD37E_Cv1_3   - 41078: 41481
AAAGCTATTCAACAGTATAAGGAAGACTTGAACATTGAAAGAAAACCTGGATCAGGAAGA
TAAAAGGGTCCAACAGAAGAAGGCGAACAACTCTTTCGAAGAGCACCGAACACTTCTATC
AGAAAAGCAGCTCGTAAAGTTAAATACTCTGATTCTTTTGTGCGCAGAGCCAAAGCTAAT
GCTGGATTGAAGTCGTATAATGTTCAGAAAGTTCCAGATCGCAATGCGGTAAAGAACTTA
GAAGCAAAAGAATGAGCGAAAGAATTTAGGTAACATTTGATACAAAATACACCTGTTGTG
TGATGGATAATGAAACCTATGTACTGGCAAACTTTTCACAACTTCCGGGTCAAGATTTTT
ATGTGTCTGATGGACGAGGTAGTATACACCCATCACCAAAATAT
>RC/Helitron2_Cv_19   - 93517: 93813
AATTAGTCATAGCTCCCATATAAGGACCGATTCCTAAAATCATTTTAACGAGCATAAATC
TTTTAAAAATGTTGGTCTACACCTAAAATTCAACACAAATAACTTTCATATAGACATAAA
TAACACGTCCTAATTTCATTGCGATCGGTCCATAATTAGTCATAGCTAATCCACTCTTCC
GAAAATCAATCACGAAAATAAATTTTTTAAATTTTAAAAGAAAAATGATTTTGCTCAATT
ACTTAGTGTAGGGTATTATATGGTCGGGCTTGACCCACCATACTTTCTTACTTGTTT
>Chapaev3-1_CV_1   - 42166: 43240
CGTCGCAACTGCTTAAATGCACCAAAAGCATGGCCAGAAATGTCAGATAGATAGACATTG
ATAGATCCTAAATATGTCATTTTACCATCCCTCCACATAAAACTTGGTTTGATGAACAAT
TTTGTTCATTCTATTTATATTTCAGCAGTATTTTCCACGTTAAGTGATGTTAAACTCAAA
GAAGGAATAATTGTGCTACACCCTCATTTTGATAAAAAGCTTACTAATAAGAAACTTGAT
GTCTAGTTATCGCTGCAAGCAGTGTTTTTATAGAACAACCCAGCAAAAATTTTGTGAATT
TTTGTAATGACAACTAGTTATTTCATGCATTCTTTTGTAAGGAGTGGTGGTTACCCAGCA
TTATTTTATTTACTAGAATAAGTACTTATTTTTATGCAGGTTGGTAATGAACTTTTGCAT
TTAGCACAACTATCTAGTGTGTTTGACTGGAAAACGGGAGGTTAGTGGTTCGCCACCTAC
CAAAGCCATTAATTTTTTTGTTCATATCACATTCATTTATATCTTGATGTTAAAACTATT
GTTAACTTACAATAAAATAACTCGTACATGGAGCAGTGAGTTAGCAGCTTGACTATCAAA
CACAAGCAAATAATGTGACTGTTCGATTCCCACACAAGGCAATATTTTTTGTGTGTGTTT
TTTTAGCTACATATTTTTGTTGTGATTTTACTACTTATTTCTCAACTAATTGTAAGTACA
TTTGTAAGCTTGACCCCTGAATTTTTTAAAAATCTCGAACAACGGTAAGTAGTGTTTCAG
TCAAATAATAAGTAGTTATCGCTTTGCTCCAATTATACTTGCTGGCTTACTAGGTAAGCA
AAGTTTTTGCTGGGAACAGAGCCGAAAATGTAGAACAGCTAGTTAACGACATGTTTAAAG
CTTATTAAAAGTTGGGTTTCAGAATGTCATTGAAAATTTACTTTCTTCATTCTCATTTGT
ATTTTTTTCCATCTAATCTGTGACTCCTCTCACCCTGCTCATATTTACATCCTGGTTCCA
CCATGTAAAGAAGTTTGAAAAATTTTTTAAAGGCCATTGGAACACAACTATGCTA
>unknown14_1   - 43271: 43387
ATCTAGAGAAAAGAACCTTTCAAACCATATCAGTTTCATAAATATTGGTGGACAATAACA
TACCTAAAAGTGTACGACAAAAAAACGGGTGGCCTATTTATTATAAGAAAGATATAA
>Jockey_Cv2_1   - 47229: 47408
TATATTAGAAATGAAAACACCCACAGGGACTTGGAAGTGCCATTGGTAAAGGAAGAGTTC
AAGAAAGTCCATGAGCAATATATTGTGAAACTGCAAAATCATTTCAACCCGCTTGCAAGT
CAACTTGTGCAAATCCAATGTCGATCAGGCTCCGTAGAGCGGATCTACCACCCCGCTAAG

>LOA-5_Cv_1   - 47541: 47987
CTCTCACAGTATCGCATTAGAAGGGCAATCAAATGCTTACATTTCTATAAATCTCCAGAT
ATTGATGGTATTGTCCCAGCAGACTTACAGGAAAATATTGATACTCTATTGTTTTGGGGC
CTGATAATCTTCAGGGCTTACATCATGTTCCATCAAAATTATATTCATCACCAAAACAGG
GAAAACATTTCATACCCAGGCTATAGACTTTAGGCCTATCAGTATCACCTTCTTTCTACT
TTAAACACTGATAAGAATTATTGATGTCAATATCAGATCATCTCTCGGACCAGCTACTTT
ATCAAGGGCTCAACATGCCTATGCGAAACTTCGATAAACTCACTAGTTAGTCATATATAA
ACATTTCTGAATTATGCTTTCAACAATATTAATTCGGAATCAATTATTAACGCTATGAGA
CAACTGGGTATTGATCTTGTGATAATC
>RC/Helitron2_Cv_20   - 83014: 83762
TTATACCCTGCACCACCATAGTGGGGAGGGTATTATGCGTTTGTGCAGATGTTTGTAACG
CCCAAAAATATTAGTCTAACACCCACCTTAAAGTAACCAATCGACTTAGAATCACTTTCT
GAGTCGATTAAACGTTGTCCGTCCGTCCGTCTGGTCGACTGGCTGGCTGTCCATGTAAAC
CTTGTGCGCAGAGTACAGGTCGCAATTTTGAAGATATTTCGCTTAAATTTGGTACATATT
ATTTTTTCGGCCCAAGGACCAAGCCTATTGAAACTAGCTGAAATCCGTCCATTATTTCAC
CTAGCCCCCATACAAATATCCTCCCGAAATTTGACTTTATCGGTCATAAATGTTTAATTT
ATAAATGTATCTCCACAAATTGCGCTCCAAATAAGTTTTATATATACACAATTCATGTCA
CCAAATTTTGTTACGATCGGTCCATATTTAGTCATAGCTCCCATATAGACCCGCTTCCGA
AAATCACTTTAACGTGCATAAATCGCTTAAAAATGTTGGTATACACACAAAATTAAACAT
AGCAAACTTTCATATAGACACAAATCACACGACCTAATTTCATGGTGATCGGTCCATAAT
TGCTCATAGCCCCCATATAAGGCCCACTTCCGAAAATCACTCAAAAATACAAATTATTGA
AATTTTAAAAGAAAAATGTTTTTACTCTTTTACTTAGTGTAGGGTATTATATGGTCGGGC
TTGACCGACCATACTTTCTTACTTGTTTT
>unknown7_4   - 82704: 82859
TAACCCTTAAATTCATGATTTTTACTTTTATTTTGCTATAAAGTATAAAATATTTATTTG
ATTTTTATTTAATTTATTTCCTATTGCTTTAATTTGATATGGAATTTCTTTAGCTGAGAC
TTATCGTACTCCATTCGATTTTGCTGTTTGAGAATC
>RC/Helitron3_Cv_11   - 56154: 56405
TCGTTATAGAAAGCAAAGTCTACAAAATATTGTTCGTCTGGTCGTGTCTGTTGAAATCGA
CTTTCTGTTGCCCCCAATTAACTTACAAACGCTATTGATACATCAGTCAGAAGTTTAGTT
TCTTTTTAAAATCAGCCCACAAATGGCAAGATATAAGCAAAAAACCACGACTACCTCGAT
TTTTCTACAACATATATCCCGATTACTAAGCCATAGGCAATATGAATAGCAAATGAAAGG
TATTTCAAAGAC
>RC/Helitron2_Cv_21   - 76575: 76932
ATTTAAAAAGCATTCTGTGAAGGAAAAAACTTCAAAGAAATACGGAAACTAAAAAAGACC
TTCGTTTCGAATAGATTTCAGAGATTCATTACTAGTGGGGAGGGTATATTGGGTTAGTGC
TGATGTTTGTAACGTGCAACAATATTGTCTCTACATCCACATTAAAGTATACCAATCTGC
TCAGGATCACTTTCTGAGTCGATTAAGCGATGTCCGTCCATGTAAACCTTGCAATCAAAA
TGCATCTGGCAATTTTAAAGGTATTTGAATAAAATTTGGTACAAGCTTTTCTATATTCCC
AATCACAAAGCCTATTGAAAACGGCTGAAATCGGTCCATTAGATACATAGAAATACCA
>Cv-mar1_13   - 72797: 73638
GTTTTCTCTAAACTCTTAGGGTTCTGGCTCTGAATGTGTACCATCGGTTTCAACATGCGA
GAGATGGTTTGTTCGGTTCAGAAGTGATACGGAAGACAAAGATTGACTAGGACAGTCAAA
AAAGTTTAAAGATGATGAAGTTTGTTGTAAACCTCAACAAGAGATTTGAAAATCATTGGG
AGCTACTCAAGCAGCAAAACGTCTGCTAGGAGCAGCATGCATCCAAAAGCAGGAAAATTT
CGTACCATACGAATTGAAGCCGAGAGACTTTGAATAACGATTTTGCATATCCGAAATAAT
GCTTGAACGCTATAAAAGAAAACAATTTTTGCATCAAATCATTACTTGCGATGAAAACTG
GATCCATTACGATAACCCGAAGCGTAAGAGATCGTATGTGAAGCCGACACCAAAGCCAAA
TATCCATGGCGCTATGGTAATTCTCTGTATTTGGTGGGAGCAAAAGGGTCCTATCTATTA
TGAGCTGCTAAAATCTGACCAGACCATCACAGGGAACCTGTACCGAACGTAACTGATTCG
TTTTAAGCGATTATTGAACGAAAAACATTCAGAATATTCGCCCAGATATGAAACCGTAAT
ATTCCATCAACGCTCAGCCACATATTGCAATACCTGTTAAAAAGTATTTAGAATGTAATG
GTTCGGAAGTTTTGCCTCACCCGCATTATATCTAGACCGTGTCCCGTCCGAGTACTATTT
GTTTTGATCGAAGCAGATCGCTATCTCTTGGATGCGCTTCAATTTGGAACAGAGTATGCT
ATATTGGCTTGATTCTTTTTTTGCTTCTAAAAATGAACAGTACACCCAATATGTTTAGTA
AA
>satellite   - 66237: 73282
TATAATTTAGAATTATTAATAGTCCAAATGGAAAAAAACTATCATGTGTTCTATTTTCTA
ACAATAGTTTTTTCTATGAAAATCAGGTAAAACATAAAATTGGCTATAACTCGGTAAATA
GTGGTCCAAATGGAAAAAGGACGATCATCTGTGATCACTTATATTTTCAACCAAAAATCG
ATTTTTTATATGAAAATCACGTTTCTATAATTCGGTAAATATTGGTCCAAATGGAAAAAG
GATGATCAACTGTGATCACTTATAGTTTCATCCAAAATTCGATTTTTAATATGAAAATGA
AGTAAAACATAAAAATTGGCTAAACTCAGTAAAAACTGGGCCAAAGGAAAAATGATGATC
ATCTGTGATCACTTATACTTTCAACCCAAAATCGATTTTTTATATGAAAATGAAGTAAAC
TTGAAAGAGGCTATAACTCAGTAAATAGTGGTCCAAATGGAAAAAGAACGATCATCTGTG
ATCACTTATATTTTAAACCAAAAATCTTTTTTAAATGAAAATTACATTTCAATAATTCGG
TAAATATTGGTCCAAATGGAAAAAGGACGATCATTTTCACTTATAATTTCATCCAAAAAT
TTTTTGGAAAAAGAACGATCATCTGTGATCACTTATATATTTTCAGCCAAAAATCGATAT
TTTTTATGAAAATCAAGTAAAACTTAAAATTGGCTATAACTCAGTAAATAGTGCTCCAAA
TGGAAAAAGGACGATCATCTGTGATCACTTATATTTTCATCCGAAATTCGATTTATTTAT
ATGAAAATTAAGTAAAACTTAAAAGTGGCTATAACTCAGTAAATAGTGGTCCAAATGGAA
AAAGGACGATCATCTGTGATCACTTATATTTTCAGCCAGAAATCAATTTATTTATATGAA
AATCAAGTAAAACATAAAAGTGGATATAACTCAGTAAATAGTGCTCCAAATGGAAAAAGG
ACGATCATCTGTGATCACTTATATTTTCATCCGAAATTCGATTTATTTATATGAAAATCA
AGTAAAACATAAAAGTGGCTGTAACTCAGTAAATAGTGGTCCAAATGGAAAAAGGACGAT
CATCTGTGATCACNNNNNNNNNNNNNNNNNNNNNNNNNNNNNNNNNNNNNNNNNNNNNNN
NNNNNNNNNNNNNNNNNNNNNNNNNNNNNNNNNNNNNNNNNNNNNNNNNNNNNATGAAAA
TCAAGTAAAACATAAAAGTGGCTATAACTCAGTAATAGTGCTCCAAAATGGAAAAAAGGG
ACGATCATCTGTGATCACTTATATTTTCATTAAAAAAATCGATTTTTTATATGAAAATCA
AGTAAAACTTAAAAGTGGCCATAACTCAGTAAATAGTGCTCCAAATGGAAAAAGGACGAT
CATCTGTGATCACTTATATTTTCAATCAAAAATCGATTTTTTATATGAAAATCAAGTAAA
GCTTAATAGTGGATATAACTCAGTAAATAGTGCAGCTGCAAATCACGTTTTTCCAAATGG
AAAAAGGACGATCATCTGTGATCACTTATATTTTCAGCCAAAAATCAATTTTTTATATGA
AAACCAAGTAAAACATAAAAGTGGCTATAACTCAGTAAATAGTGCTCCAAATGGAAAAAG
GACGATCATCTGTGATCACTTATATTTTCATCCGAAATTCGATTTATTTAATGAAAATTA
AGTAAAACATAAAAGTGGCTATAACTCAGTAAATAGTGGTCCAAATGGAAAAAGGACGAT
CATCTGTGATCACTTATATTTTCAACCAAAAATCAATTTTTTATATGAAAATCAAGTAAA
ACATAAAAGTGTCTGTACCTCAGTAAATAGTGGTCCAAATGGAAAAAGGACGATCATCTT
TGATCACTTATATTTTCAGCCAAAAATCGATTTATTTATATGAAAATCAAGTAAAACATA
AAAGTGGCTATAACACAGTAAATAGTGGTCCAAATGGAAAAAGGACGATCATCTTTGATC
ACTTATATTTTCAGCCAAAAATCGATTTATTTATATTAAAATCAAGTAAAACATAAAAGT
GGCTATAACTCAGTAAATAGTGCTCCAAATGGAAAAAGGACGATCATCTGTAATCACTTA
TATTTTCAGCCAAAAATCGATTTATTTATGTGAAAATCAAGAAAAACATAAAAGTGGCTG
TAACTGTGATCACTTATATTTTCAACCAAAAATCGATTTTTTATATGAAAATCACGTTTC
AATAATTCGGTAAATAGTGCTGCAAATGGAAAAAGGACGATCATCTGTGATCACTGATAT
TTTCAATCAAAAATCGATTTTTTATATGAAAATCAAGTAAAACATAAAAGTGGCTATAAC
TCAGTAAATAGTGCTCCAAATGTAAAAAGGACGATCATCTGTGATCACTTATATTTTCAG
CCAAAAATAGATTTTTTATATAAAAATCAAGTAAAACAAAAAAGTGGCTGTAACTGTGAT
CACTTATATTTTCAACCAAAAATCGATTTTTTATATGAAAATCACGTTTCAATAATTCGG
TAAATAGTGCTCCAAATGGAAAAAGGACGATCATCTGTGATCACTTATATTTTCATCCGA
AATTCGATTAATTTATATGAAAATTAAGTAAAACTTAAAAGTGGCTATAACTCAGTAAAT
AGTGCTCCAAATGGAAAAAGGACGATCATCTGTGATCACTTATATTTTCAGCCAAAAATC
GATTTATTTATATGAAAATCAAGTAAAACATAAAAGTGGCTGTAACTCAGTAAATAGTGC
TCCAAATGGAAAAAGGACGATCATCTGTGATCACTTATATTTTCAGTCAAAAATCGATTT
TTTATATGAAAATCAAGTAAAACATAAAAGTGGCTATAACTCAGTAAATAGTTCTCCAAA
TGGAAAAAGGACGATCATCTGTGATCACTTATATTTTCAGCCAAAAATCGATTTTTTATA
TGAAAATCAAGTAAAACATAAAAGAGGCTATAACTCAGTAAATAGTGCTCCAAATGGAAA
AAGGACGATCATCTGTGATCACTTATATTTTCAGCCAAAAATCGATTTTTTATATGAAAA
TCAAGTAAAACATGAGAGAGGCTATAACTCAGTAAATAGTGCTCCAAATGGAAAAAGGAC
GATCATCTGTGATCACTTATATTTTCAGCCAGAAATCAATTTATTTATATGAAAATCAAG
TAAAACATAAAAGTGGATATAACTCAGTAAATAGTGCTCCAAATGGAAAAAGGACGATCA
TCTGTGATCACTTATATTTTCATCCGAAATTCGATTTATTTATATGAAAATCAAGTAAAA
CATAAAAGTGGCTGTAACTCAGTAAATAGTGGTCCAAATGGAAAAAGGACGATCATCTGT
GATCACTTATATTTTCAGTCAAAAATCGACTTTTTATATGAAAATCAAGTAAAACATAAA
AGTGGCTATAACTCAGTAAATAGTGGTCCAAATGGGAAAAGGACGATCATCTGTGATCAC
TTATATTTTCAATCAAAAATTGAATTTTTATATGAAAATCAAGTAAAACATAAAAGAGGC
TATAACTTAGTTAATAGTGCTCCAAATAGAAAAAGGACGATCATCTGTGATCACTTATAT
TTTCAGCCAAAAATCGATTTATTTATATGAAAATCAAGTAAAACATAAAAGTGGCTGTAA
CTCAGTAAATAGTGGTCCAAATGGAAAAAGGACGATCATCTGTGATCACGTGATCACTTA
TATTTACAGTCAAAAATCGATTTATTTATATGAAAATCAAGTAAAACATAAAAGTGTCTG
TAACTCAGTAAATAGTGGTCCAAATGGAAAAAGGACAATCATCTGTGATCACTTATATTT
TCAATCAAAAATCGATTTTTTTTATATGAAAATCAAGTAAAACTTAAATGTGGCTATAAC
TCAGTCAATAGTGCTCCAAATTGAAAAAGGACGATCATATGTGATCACTTGCATTATCAA
CCAAAAATTTATTTTTTATATGAAAATCAAGTAAAACTTAAAAGTGGCAATAACTCAGTA
AATAGTGGTCCAAATGGAAAAAGGACGATCATCTGTGATCACTTATATTTTCAATCAAAA
ATCGATTTTTTTTTATATGAAAATCAAGTAAAACTTAAATGTGGCTATAACTCAGTAAAT
AGTGCTCCAAATTGAAAAAGGACGATCATATGTGATCACTTGCATTATCAACCAAAAATT
TATTTTTTATATGAAAATCAAGTAAAACATAAAAGTGGCTGTAACTCAGTAAATAGTGGT
CCAAATGGAAAAAGGACGATCATCTGTGATCACTTATATTTTCAATCAGAAATCGATTTT
TTATATGAAAATCAACTAAAACATAAAAGTGGCAATAGTGGTCCAACTGAAAAAACGACG
ATAGTCTGCGATCACTTATATTTTCAACCAAAAATTGATTTTTCATATGAAAACGAAACG
TAATAAATAGTATAAGTCGGTAAATGGCAATCCAAATGGAAAAAGGATCTGCGATCACTT
ATATTTTCAACCAAAAACAATTTTGCTAATGTTTATAAGTCCGTAAATAGCGATCCAAAT
GAAAAAAAGGATGATCATCTGTGATCAATTATATTTTCCAACAAAAACCTATTTTGCAAA
TGAAATAAAACGTAAAAGCGGCTGTAAGTCGCTAAATAGAGGTTCAAATTGAAAACTGGA
CATCAATCTGTGATCACTTATATTTTCAACCAAAAATAGTTTT
>Cv-mar1_14   - 61114: 62082
TACAAATAATTTAACTTTAAAGTCACTGTTTTTGAAGTCGGTATTTACAATAGTTGCGCA
TCTTTGGAACACGGGTTTTGTTTGTAATAATTTGTTTGTAATTTTGAATCGCACATATCA
AACATTTATTCCCACTTAGTTTTTAAACAACATAGTTTTTTTTGTTTCGAAAATTTCGAA
TTTTGTACCAACAAAGCGTCATATGCGGGAAGTTTTGCTTTACTTCTTCAATTTGAAAAA
AAAGTTCCTCTGAAGCGGACCAATTGCTCACCAAATGTGGTGAATGTGTTTCGTCGGTTT
TAAAGTGCGAGAGAGGGTTTGTGATTTTGACACGAAAGACAAAGATCGCCTAGGCCAGCC
AAAAATGTTTGAAGAACAAGAATTAGAGGCATTACTCCATGAAGATTGTTGTCAAACTCA
ACAAGAGCTTGCAAAATCATTGGGAGCTACTCAAGCTGCAATTTCAACATGTTTGCGAGA
AGTAGGATTCATCCAAAAGTATAGACCTTGGGTACCATATGAATTGAAGCCGGGAGACCT
TGAAAGACGATTTTGCATGTCCGAAGTGATCATTACAATAATCCGACGCGTATGTAAGGG
AGCGTATGTGAAGCCCGGCTTACCAACCGAATCGACACCACAGCCAAATATACATGGCGC
TAAGGTTATGCTCTGTATTTGGTGGGAGCCAAAGGGTCCTATCTATATTAGCCGAAAAAC
GCCTAGAATATGCGACTAGACATGAAACCGTAATATTCCGTAATGACAACGCTAGGCCAC
ATACATGCTGCAATAGCCGTTAAAAGCTATTTAGAAAGAAGTGGTTTGGAACTTTTGCCT
CACCCGCGTTATAGTCCAGACCGCGCCACGTCCGACTACTATTCGTTTCGATCGATGCAG
AACGCTCTGTCTGGGATACGTTTCATTTTGGAACAGACTATCCGATATCAGCTTGATTCG
TTCTTGGCT
>RC/Helitron2_Cv_22   - 57797: 58496
AGTATACCGATCGACTTGGAATCACTTTCTGAGTCGATTAAACGATGTCCGTTCGTCTGG
CTGGCTGTCCATGTAAACCTTGTGCGCAGAGTACAGGTCGCTATTTTGAAGATATTTCGA
TAAAGTTTGGTACATATTATTTTTTCGGCCCAAAGACCAAGCCTATTGAAACTGGCTGAA
ATCGATCCTTTATTTCTCCTAGCCCCCATACAAATGTCCTTCCGAAATTGGACTTTATCG
GTCATAATTGTTTAATTTATAAGTGTATCTCCACAAATAGCGCTCCAAATAAGATTTATA
TATACAAAATTCATGTCACCAAATTTTGTTACGATCGGTCCATAATTAGTCATAGCTCCC
ATATAGAACCACTTCCGAAAATCACTTTAACGTGCCTAAATCGCTTAAAAATTTTTGTAT
ACTCACAAAATTCAACATAGTAAACTTTCATATAGACGTAAATCACACGCCCTAATTTCA
TGGTGATCGGTCCATAATTGGTCATAGCTCACATATAAGGCCCACTTCCGAAAATCACTC
AAAAATATAAATTATTGAAATTTTAAAAGAAAAATGTTTTTGCTCTTTTACTTAGTATAG
GGTATTATATGATCGGGTTTGACCTTGACATTATCAATGACGTATATAACCCCATAGTAA
TTCAGGCATACAATGCACACTGGTTTTTTTACGTTGTTTT
>RC/Helitron3_Cv_12   - 78833: 79209
GCAAAATTAAACAAAAGTGCTATATTCGACTGGGCAGAATCTATCCGTCATTACGTTTGT
AATTTCTAAATTTTTCAGTTGAGTCCCTACAAAGTATATACATTCTGGATCGCTATAGAT
AGCCGATTAGATATAGAAATGTCCTTCTGTATGTTGAAATCAACTCTCCGTAGCCCCCAA
ATAAGTTACATACATGATTCATACATCAATATATCGGGAATTATTCCGGGACGTAATAAA
CGAGACAATCGGCCCACCAATGGCTGAGATATAAGGAAAAAACCACGAACAAATTTTTTG
ATCAATATCTGAATTACTACGTCATTAATATAGACAATATGGATATCTCGTGATAGATAC
TTCAAATACCTTTGCAA
>Cv-mar1_15   - 49696: 51084
TTGAAAGAGATGGTTCAAAAATAAGAGTTTTACTGAAACACAACAATTTCATACTTTTAA
TAAATGATTTAGAAGCAGCGCCATGAAAATCTTTTGCTGTCGCTGTGAAAAATTTCTTAG
GAAATCAGAAGGCTGATAATAATTTTTTAATTATCCGAAAATGTATAATTTTGTTCCAAC
AAAGCGTCATGTGGGGCAAGTTTTGCTTTACTTCTTTAATTTGAAAAAAGTGCCGCTGAA
GCACACCGGTTGCTCAGCAAAGCTTATGGTGAAGGTGTTTCATCGGTTTCAACCTGTGTG
AAATTATTTGTACGGTTCAGATTTTGACACGGAAGACAAAGATCGTCCAGACCAGCCAAA
AATGTTTGAAGACCATGAATTGGAGGCATTACTCCATGAAGATTGTTTTCAAACTAAACA
TGAGCTTGCAAAATTATTGGGAGCTACTCAAGCAGCAACTTCAAAATGTTTGCGAGCAGT
AGGATTCATCCAAAGTAGGGAATTGGATACCATACGAATTAAAGTTGAGATATCTTAAAA
GACGGTTTTTATATTGATCGCTTGAACGCTATAAAAGAAAATCATTTTTGTACCGAATCA
TTACTTTCGATGAAAAATGGATCCATTACGATAACCCGAAGCGTAAGAGATCGTATGTGA
AGCCAGGTAAACCAACCGAATCTGACAAGACCAGAATGAAGTGGTTGCGATGTTTTGCCT
CACCTGATTTTTAGTCCAGACCGTGCTCCGTCCGACTACTATTTGTGTCGATCGATGCAG
AACTTTCTCTCTGGGATACGCTTCGTTCTTGGTCTCAAAAGATGAACAGTTATTTTTGGT
AGAAAGATGGGTTTTGGTT
>LINE1_CV_1   - 84502: 84777
GACCAGAAGGAAATCAGATGTATAAAAAATCTATACTGGAACCAGACATCGAGAATTAAA
ATCAATGGCAAACTCACTGGGGAAATTGCCATCTCGAAAGGAGTAAGATAGGGTTGTATA
TTGTCGCCATTATTATTTAATATACTATATTCCGAAAAATATTTCAAGAATCACTTGAAG
GAGAAAGAATTGAAGGAAGAATGGACAGGCTATCGTGATGAACTAAATCTCCTAAATGCT
GCAAAAAATAGAGAGTTAATAATTCCTGAACTGCAA
>Chapaev3-2_CV_1   - 49295: 49498
CGAAAAAGTTTCCGCAATGACCTGAATATGTTTTGTTACGTTTGTGGTGAATACACAGTC
CTAAAGTTTAGAAAACCATATTTCAATTACTTTAAGATGGAGATTAAGGCCCTCAATAAG
CCGTGGGTTCCAAAAATTTTGCTTAAAGTGTGTAGCGAAAATTTAAGACTGTGGGAAAGT
GATAAACGTAATCATTTGGTGTAC
>AMARI_Cv1_1   - 88154: 88774
TATTTGATCAATAAGGAAGATGATTTTTCATCAAAAATAATCATGAGTGATGAGACCCAT
TTCCATCTTAGCGGATACGTAAATAAGCAAAATTTACGCTTCTGGGGCACTGAAAATCCG
CGTGTAACCCACGAAGAGCCATTGCACCCGCTCAAAGTCACTGTATGGTGTGCTGTTTTC
GCTGGAGGAGTCATCGGACCTTTTTTCTTCGAAGACTTCGCGAGCCAAATGGTTACTGTG
AATTGTGAGCTCTACATAGCAATGATCAACGAGTTCTTTTTGTCGCAACTTGATGAATTG
GGATTGGAAAACATGTGGTTCCAACGGGACGGTACAACGGCACACACTGCATGTCCCACA
ACAGATATGCTGAAGGATGCATTTCCCGGGCGCCTAATCTCCCGTTTTGGCGATTTGCAC
TGGCCAACAAGATCGCCTGATTTGACTGCTCCAGACTTATTTTTGTAGGGCTTTTTGAAG
TCGCGGGTTTATGTCAACAAGCCTCAGACTCTTGCAGCTCTTAAAGACAATATCCGTCAA
GAATGTGAGGACCTATCGCCGGAAGTTTTGGCCAAAGTGATGGAAAATGCCATAAAAAGG
GCTCAAATGATAATCAACTGT
>RC/Helitron3_Cv_13   - 46381: 46463
TTTTTATACCCTTCACCAGGGTTTAATAAGTTTGTCATTCTGTATGTAGTTTCTAAATTT
TTCATTTGTTACCCTATAAAGTA
>Cv-mar1_16   - 89014: 89862
CAAAGTTTTTTTTTGCTTCGAAAATGTCGAATTTTGTACCAACAAAGCGTCATATGGGGA
AAGTATTGTTTTACTTCTTTAATTTGAAAAAAAGGTCCGCTGAAGCACACCGAAGCTTAC
GGTGAATGCAATGTGCGAGATATGATTTGTGTGGTTCAGAATTGGTGATTTTGACAAGAA
AGATTAATATAATCCAGGCCAGCCAAAATAGTTTGAAGACCAAGAATTGGTCTTCAAAGA
TTGAAGATTGTTTAAAAACTCATGAAGAGCTTGCAAAATCATTGGGAGCTAATTTCGAAA
CATTTGCCTGAAGAAGGATTCATTCAAAAGCAGGTACCATACGAATTGAATCAACAGACC
TTGAATGACGATTTTGAATGTCCGAAATGATGAATGAACACTATTAAAGAATATAATTTT
TGCACCGAATCATTACATGCGATGAAAAACGGATCCATTACAATAACCCGAAGCGTGGGA
GCTCCGACAACAAGACGAATCGACACCAAAGTCAAATATCCATGGCGCTAAGTTAATGCT
CTGTATTTGGTGGGAGCAAAAAGGGTCCTATCTAATATGAGCTGCTGAAATCAGACCAGA
CCATTACGCATCTGATTCATTTGAAGCGAACATTGGCCAAAAAACGGCCCAAAATATGCG
GCCACACATGAAACCGTAATATTTCATCACGACTACATTCACCAGCTTTATAGTCCAGGC
CTTGCCCCGTCCGACTACTATTTTTTTCGATCGATGCAGAACGCCCTCTCTGGGATACGC
TTCTCTTCAGAACAGAGTAACCGATATTGGCTTAATTCGTTCTTGGCCTCAAAAGATGAC
CAGTTATTT
>Cv-mar1_17   - 42453: 43019
ATTGCCTAGGCCAGCCAAACCAATTCTGAAGAACAAGAATTGCAGACATTACTCCATGAA
GATTTTTGTTAAACACAACAAAAGTTTTTTGAGAGCTATTCATGCAGCAGGACTCATCGA
AAAGCAGAGAATTTGGATACCAACGAATTGAAGTCGAGAGACCTTGAAATACGATTTTAC
ATGCCCGAAATGATGCTTACTTGTGCTGAAAAAAGTTTCCATTACAATAACCCGAAGCGT
TAGAGATCGTATGTGAAGCCCGGGCAACCAGTCGAATCGACAAGGCGCTAAGGTAATGCT
CTGTATGTGAGCTGTTGGAATCTGCCCAGACCATTACAAGGAACCTGTACCGTAGAACAC
TAATTCATTTAAAGCGAGTATTGGTCGAAAAACGTCCAGAATATGCGGCAGGGCATGAAC
CCTTAATATTCCATCATGAAAAAGCTCTGATAAATGTTGCAATACCTTTCGAAAAGGCAT
TGGGAAGTTTTGCCTCATCCGCTTTATAGTTCAGATAGTGACTATTAGTTTCGATCGATG
CAGAACGCTCTCTCTGGGATAGGCTTC
>RC/Helitron2_Cv_23   - 96633: 96933
TTATACACTACACCATCATATTGGGGGGTATATTGAGTTTGTGTTGATGTTTGTAACGCC
AAAAAATATTGATCTTTCGTCCAATTTAAACCGTATGCGAAAAGTACAGGGCGCAAATTT
GAATGGATGTTGATACGATTTGTCACATGCACGACCCTTACTGAAAATGTTTCAAATCGG
TCCATTACTTCACTTAGCCCCCATACAAATGTCCCCCCGAAATATAACTTATTTTGCCAT
AAATGTCTGATTTATATAGGTTAATGTATACACAAATTCCCCCACTAATAAGTTTTATAT
A
>RC/Helitron3_Cv_14   - 97037: 97406
AAGGGTATATATTAGTTTATCATTCCGTTTGTAATTTCTACAATATAATTTTCCGAAAAT
ATATAGTATACATATTCTGGATCCTTATAGATTGCGGAGTCGATTAAGCCATGTCCGTCT
GTCTGTTGAAATCAATTTTCTGAAGACCCCAGATATCTTCGGGATCCAAATCTTCAATAA
TTCTGTCAGACATGTTTTCGAGAAGTTTTCTATTTAAAATCAGCAAAATCGGTCCACAAA
TGGCTGAGATATGAGGAAAAAACCAGGACAACCTCGATTTTTATCTATTTTTGATCTATA
TCTGAATTACTAAGTCATTAATATAGACAATATGGATATCTAATGATAGATATTTCAAAG
ACCTTTGCAA
>RC/Helitron3_Cv_15   - 103891: 104163
ATATAGCCATGTCTGTCTGTATGTTGAAATAACCTTTCAGTAGCCCCTAAATAACTTACA
TACAGGATTCATACATCAATATATCCGCTATAGACCCGGTTTGGTTGCTATTTAAAATCG
AGAAAATCGGCCTACAAATTTCTAAGATATAAGGAAAAACCCAGGACAACTTAAATTTTT
GACTTATTTTTTATCTACATATATCTGGATTGCTTAGTCATTAATAGAAAACATATGGAT
ATTTAATGATAGATATTTCAAAATCATTTGCAA
>unknown5_5   - 104327: 104442
AAAAAAAAATAATTTTGTTTAACTAAAAATTTTAAACATGTTTATTTAAAAGTAAATTTG
GTGAAGGGTATATAAAATTCGGTACAGACGAATATAGCTCTTTCACTTGTTTTTTA
>Cv-mar2_8   - 26120: 26355
TACGAGACATTGAATGATCACTTGGGTATGCGAAAGCGTTTACTCACAATGGACCACAAA
CGCAATCATGCGACAACTTAACAGGAATGTTTGGCATTGTTCAACAGTAATATCGACGAG
TGTTTGCGCCATTTCGTATCCGTGGACGAAACGTGAATCCACCACAACACACCAGAGACC
AAACAACAGTCAAAACAGTGAGTTTCTCGGGGTAAATCGGAACAAACGAAGGCCAA
>unknown6_9   - 21871: 22332
AAAATATAATTGGGCATGGTTACTGTAACCATTTAAATAGTGTTATAAGATTTTTAACAA
TATTATAGTCACAGTAACCATTTACATGGTTGTGGTAACCATAATATGGTTAATTTACGA
TTCACATGGTTGTATCAACCATATATATGGTTTCAGTAAACAAATATATGTTTGTGGCAA
CCATATTTATGATGAATAATTTTATCATAATATGTTGTTTCAGATTATGATAAGCCGAGA
GCACCATAATATGATAAGTCCTTCATCATATGAATGGTTGTCACAAACATATATTTGTTT
ACTGTAACCATATATATGGTTGATACAACCATGTGAATCGTAAATTAACCATATTATGGT
TACCACAACCATGTAAATGGTTACTGTGACTAGTTAGAAAACTTGTAACAATATTGAAAT
GGTTACAGTAACCATGCCCAACTATATTTTTTATCTGCGTGT
>RC/Helitron3_Cv_16   - 113593: 113765
GTAAAAAATTGAGGTTACCCCGTTTCTTTTCCTTATAGCATCAGCCATTTGTGGGCCGAT
TTTCTCGATTTTAAATAGCAACCGAACCGGGACTGTTGCGGATATATAGATGTAAGAATC
ATGTATGTAAATTATTTAGGGGATACGGAAAGTTGATTTAAACACACATACGG
>Cv-mar1_18   - 113811: 114130
ACTTCAAAAAGCAGAATTCAACCAAAATCAAGTAAATTGGGTACCATACGAATCGAAACT
GAGTAAATTTGAAAGACGATTTTAGATCTCTGACTCATTACTTGTGATGAAAAATGGATA
CATTACAATAATCCGAAGTGTAAGAGATCATATATGAAGCCCGGATAACCATCCGAATTG
ACACCAAAGCCAAATATCCATGGCGCTAAGGCAATTCTCTGTATTTGGTGGAACAAAAGG
ATCCTATCTATTATGAGCTGCTGAAATCTGACCAGACCATCGTTACATTGAACGCAGCTC
AATGTAACGTGTTGCCACGT
>AMARI_Cv1_2   - 114335: 114648
CGTAAAAATTGCGGCATTTGGGGTTCTCTTATGTATCTACAAATACATCCACAACGTGTC
ACTGTTTAGTTCGGGGTTTGAGCTGGAGGCATTATTACAATCAATCAGTGGCTGTTGCTT
GATATCGCTACATGAGAACAGAATTCTGTGTCAATTGGATGATATTGTTGTGGCGATATG
TAATTTCAACAAGACGGTCCAGTTAAACCATTCGTGCAGTCTATTCTTTGGGTGATCAGA
TTTGTACCCCTAGATCATGTGATTTAATATTACTGGAATATTTTTAACATTTTATTGAAG
TTGAAGTGTTCGTC
>Cv-mar2_4   - 115787: 115876
ACTTTTTGAATTTCCCGACTCTTAGCTGAAAGAGCAACAACGCTCATGGCTAAACTTAAT
AAATACTATGGGTACTGCTACACATTCAAT
>unknown9_1   - 115850: 116009
TACTATGGGTACTGCTACACATTCAATATATATTGTGATATTTGGATCGCGATCCATTGC
AATGGATCACGCAAAATAAGGTTATTCTGCGATTTGGATCGCGATCCATCAATACTGTAT
GCTACACGTTCAATAAATATCGCGATACTGGATAGCGGTC
>Cv-mar2_5   - 116020: 116459
GAACGTGTAGCAATTTCCTATGGAAACTCCTCACCATTAATTTCAATGGTAAAAAAGTGG
TTTACTTAATTTCCTAGTGGCCATCCAAGCACGGTTAGGTATATACACTCGAAACAATTG
AAAAAAAATCACGATATGGCGTTTGCCGATCGGTAGTTGAAGTGCAAGAGATTCTGGAAG
CCATTAGCATCTCACATGGCTCAGTGGTTTTAACTTTAAATGATAATTTGGGTATGACAA
AGCTTTCCGCAAAATGGCTGAAGCGTTTATTCACTATCGGGTGCACACATGTGGATGACT
TCGACAAATCTTATTTTTTGGAAGGGATAAACAAATTGGAGAAATGTTGGACAAAGTGCA
TAGCGCTCAAAGGAGATTATGTTGAAAAATACAATAACTTTTTATCCAAAAACCTGTGTT
TCATTCAAAAAGACATTACC
>unknown6_10   - 116649: 116811
TGTGACAATATATATGATTGCTGCAATCATGTGAATTGTAACTTCAACATATTATGGTTA
TTGCAATCATACAAATAATTACAGTGACAATAATATTAAAAATCTTATAAAAATGGTGAA
ATGGTTACAGTAAACATGTCCAACTTAGTTTTTCTCTATGTGT
>unknown6_11   - 118391: 118651
ATAATATGTTGTTCTGTGATTATGATAACCATAAGCCAAGAACAACATAATATGGTAAAT
CTTCATGATAGAAATGGCTGTCTCAGATATGTAATTATTTACTGCAATCGTTCCTACAAT
CATGTGAATCGTAACTTTAAAATACTATGTTACCACAATCATACAAATAATTGCAGTGAC
CTTAATATTGTTAAATTACTTTTAAAAATGTTAAAATGGTTATGATAAACATATACAACT
ATATTTTTTATCTGCGTGAAT
>unknown10_1   - 120914: 121034
AGAAAAATCACATGTTTGGCCAAAATGTCAAATTTGGAACTCCGAGAGTTCTTGACCGAT
CTTGTTGAAAAATTGTATTTGAATTACTATCCAATAAAACTAACCTTGGTACAAATTTCA
T
>MITE_Cv1_4   - 13750: 13993
CACAGAAAACAGATTCGTGACAGCAACCGAATTTGTTGCCAATCGAATGATTCGGTTGTA
CACATAGAATTTTTCGGTTCTATCAACAGAAAGTCAGTTGATAAAGAAGAATTTCAGTTG
AAGAAACCAATATTTTATTACCCCTTCTAAAATTTTGTAGCCACAAATGTAAAATTCGGT
CACTAATGCAGAATCATTCGATTGGCAACAAATTCGGTTGCTATCACGAATCTGTTTTCT
CTGT
>unknown3_2   - 13402: 13750
CTTCGGCCGGGCGCTAAGGTTTTCTACTCTGGGGTGTATAAAAAACTTTTCTGAGTGAAG
CCAGTTTTTGATATTTATAACAGAAATGAAATAACTCCCAATACAGTGAAATAACTCCTA
ATTCCCAAAATAAAATGAAATAAAACCAAACAAAAATATCATTGGGAGTTGTTTAATTGG
GAGTTATTGCATTATGAAATAACTCCAAACAAAAAATTATGAAATAACTCCCTACGCTTT
AGGAGTTGTTTAATTATGAAATAAGTCCTAAGTTGTATGATAAATTGTTTGGGTGTTATT
TAATTTTTTCGCGGGGAGTTATTTCATTTGGGAGTTATTTCACGGTACC
>unknown3_3   - 122185: 122322
CCAATTATTGGGAGTAATTTCATTTTACCCTTTGGTAGTTATTTCATTTTTCAAGTTTGG
GAATTATTTCATTTTTGATGGAAATTATTTCATAGGGAGTTATTTCATTTGGGAGCTATT
TCATTGGGAGTTATTTCA
>Cv-mar2_6   - 12473: 13036
GAAATTGCGAAAAAGTAAATTTCGTCTGCATTATTTTTTGAGAAAAACCGATCACTTAAA
TAAAGGCTAAGCTTGATAAATATTATGGGAACTCTGCCCGAAACAATTGAAAACAATCAC
GAGTGCGTTTCAATTTTTAATGATTACTTGGGTATGAGAAAGCTTTACGCATGATGGCGT
AAAGCACAATCGGGTACACATATGTGCAGTTTCCAAGGCAAAAGTCCATGAATTAGTACA
CAGGTATTACAATTAGGCTACGAAATGCTCTGTCTTCCATCCTTTTCTCAGGATTTAAAC
CCGAATGACTATTTCTTGTTTCCAATCCTGAATAAATGTCTCGGCTGAAAGAGATTAGAC
TCCAACGATGAAATCATCTCATAGAAAATAACTCTTTTGATGACCTCGACAAATCTTATT
TTGTGGAAGGAATACATAAATTGGAGAAGTGTTGGACAAAGAGCATAGAGCTCAATGGAC
ACTATGTTGAAAAATAAAATAATTTTTTATTCAAAAACCTGTGTTTCATTCAAAAAGGTA
CGGAGTTTTTTACCCACCCTCATA
>unknown12_1   - 125949: 126063
TTTTACACCCACCATCAAAAAAAGTAGGGGGTGCATTGATTTTGTTTGTAACACAGCGAA
ATGTTCGTCGCAGACCTACAAAATTATATATATTCTGAGCCCTTATGAAATTCTA
>Cv-mar1_19   - 126063: 126706
ATGCGGGATTTACAATAGATGTCGTATCTTTTGAACTAGGTTTTTGCTTCGAAAATGTCG
AATTGTGTACCAACAAATCCTGATTGAAAAAAAGTGCCGCTGAATCATACCGATTGCCCA
CCAAAGTTTATGGAGAATCTATTCCATCGGTTTCAATGTGCGATATATGGTTTATGCGGT
TCAGAACTGGTGATTTTGACACTAAAGACAAATATCGCCAAGGAATCATCCAAAGGCAGG
GAAATTTAGTACCATATGAATTGAAGCTGAGAGGCCTTGAAAGATGATTTTGTATGTCTG
AAATGATGCTTGCATGCTGTAAAAGAAAATTATTTTTGCACCGAATCATTACATGCGATG
AAAAATTGATTCATTACGATAACCCGAAGCGTAAAAGAACTTATGTGAAGCCTCTTCCAG
CCAGCCGAATCGACACCAAAGTCAAATATCTATGCATTTGGTAGGAGCCATCACAGGAAA
CCTGTACCGAAAGCACCTGAGCATTGAACGAAAAACGTACAGAATATGCGTTCAGACATG
AAACCGTAATATACCATCATGACAAAGCTCGGCCACATATTGCAATACCTGTTTTATTTA
TAATGAAATGGTTGGGAAAGCCTCACTCGCTTTACAGTCCAAAC
>Cv-mar1_20   - 128801: 129789
GAAATTGGAAAGAAGTGAATTTCGTCTGCTCATTATTAGGCATTATTTTATGCCGAAAAA
AACCATCACTAAAACAAAGGCTAAGATTGACTAATACTTCGGGAACTCTACACCATCAAT
TTCAATTATAAAAAAAGTGGTTTACCAAATTTCGTTGTGGCACGGAATATGCCGACCATT
CTGGACGCCCAGTGGAGGTCTCTACACCCGAAACAATTATAATAAATCACGATAAAGTGA
TGACCGATCGGAGATTTAAAGTGCGAGTGATTGTGGGAACCATAGACATCTCACATGGCT
CAGTGGTTTAAATTTTGAATGACCACTTGGGTATTAGAAAGCTTTCGCCAAGATGGCTGC
CGCGTTTGCTCAAACATATGCACGAATTAGGATACAAAATACACCCTCTTACACCCTCTT
CCACCCAGAGACCTGCGCCGACTAAAAAAAAGGTCGTCGGCGGCTGACTCCAAAAAAGGT
CGGCGGCGGCTAGCCGGCTGTAGAAATTATAAATGGAATGACAAACTTATAAAGAGTAAA
CCGACTAAAGAGTAACTACTCAAATTCTAACAAATTAAAAATTGAAAAAGAGAAATTCTG
AAAATTTTATGAAATTACTAAGGAACTTAAGCCGAAAAAAAAATTCGGCAGCGGCGGCTT
CGAAAATTTATCGGCGGCTCGGCTCAGCCGGCTTACAGCCATTCGGCGCAGATCTCTGCT
TCCACCCTATTCTTCGGAATTAGCTATTTCTTGTTTCCAAAGCTGCAGTAATGTCTCGAC
GGAAAGAGATTTGACTCCAATGATGAAATCATCTCTCAAAAATACCTATTTTGATGACCT
CGACAAATCCTATTTTGTGGAAGAGATAAAAAAAAATTCCAGAAACGTTCTACAAAGTAC
ACAGAGCTCAAAGGAGACTATGTTGAAAAATAAAATGATTTGTAATCCAAAAACCTGTGT
TTCATTCAAAAAGGCACGGACTGTTTGAC
>RC/Helitron3_Cv_17   - 130167: 130298
TATAAGTTTGTCATTCCATTTATAATTTCTACAGTATTCATTTAGGCCCTATGTAGTATA
TATTCTGGATCCTTATAGATAACGCTGTCGGCTTGGCGATGTTCATCCGTCTGTGAGGTG
GTTGAAATGAAC
>CR1_2_CV_1   - 130385: 130535
TTTTTAAACTTTCAGTAAGAAGCCTGCTGATGCTCAGTTCTTGAACAAATTGTAGTGTCA
TCGTAATCCTCAAACCTCAAAAGAATGCGACGGAGGTACCATCCTACAGGCCGATATTTC
TCTTGCCAAGTGGTGATAAGAATCTTGAGGC
>unknown1_3   - 134104: 134815
CGGTTAACTGTACGAATAATTTGAAATTGCCGATTTTCAAATAACAATAAACCGATTAAT
TTGTGTCGATTAACCGAAATTAATTTTTTTTGCACTTTAAAAATTTTTTTTGTATTAATT
TTTCCGTTTCAATTCAAATACAGATTTCAAATTAAAATTAGATATTTTTGTAACATCCAA
TAAACATGATTAATGAGTATGTATAACAACTGACATATTAAATTTACATGTATTTGAAAC
TTTGTCTTTTATCATAACTAAACGAAACTATTAAATTAATCAAAATCTAAAACAATCCAA
AAAGGAATATTCTTATCAAATATACGAGAAAACATAAATTTTAATTTTGATGTTTACAAC
AAAAAAAACACTCTTACATAAAAAATAATTGACTTTTTTGAAAACTGATGAAACTATATG
AAAGATTATAGAACAACGCATTTTGTATTACTCAGTTCATAAAACACGGATTTTGAGTTA
TGACGTTGTTGCAGCAAATACAAAAATAATCTCAAATACCATATTAGCTGTTTTTTATGT
TTTTGTACACAAAATTCGTTGTTGTATTTTCAATTTAAAATGAAAATAGAAATTATTCGG
TTAATCGAATAATTTAAAATTAACCGATTATTAACCGAATAAATGTAAACCTCAGTTAAT
TATTTGCTCGATTAACCGATTAAACCAGAAACCCGATTAATTGAATACCCTA
>Cv-mar3_2   - 206: 490
GTAACGTTTGCCAGGCCATCAATGGCGATCACAAACTTCTTTTGCCCCAAATTGGAAGAT
ATGGACACCAACAAAGGGACGGCGCTACGTGCCACACAGCTCATTCCACATTAGACATTC
TGCACGATCGATTTGATCATCTCATTTGGTGGTGATGTGAACTGGCCACCGAGATTGTTC
GATTTAAACCCGTTAGATTTTCTTAAGTCTCAGGTATATGCGTATAAGCCACAAACCACA
GCGTCCCTCAAAATCAACATACCTGATTTATGCGTTAGGGTCATG
>Cv-mar2_13   - 115392: 115595
TAAATGATAGGCCAACACTGCTCCTATCAACAGGCATCTGTCAGTTGACTCCTGTCAAAA
CTTTAACAAGCTGCGTCATTTAATTTGTGTTTGACAATCATTCATAGCAGACTACCTCAT
GACTTGAGGAGAAATTGCGAAAAAGTGAATTTCGTCTGCATTATTTTTTGAGAAAAAACG
ATCACTTAAATAAAGGCTAAGCTT
>unknown12_1b   - 2306: 2418
TTTTACACCCACCTTAAAAAAAGATAGGGGGTGCATTGATTTTGTTTGTAAAACAGCGAA
ATATTCATCGCAGACCTACAAAAGTATATATTCTGAGCCCTTATGAAATTCTA
>Cv-mar1_19b   - 2419: 3228
TGCGGGATTTACAATAGATGTCGTATCTTTTGAACTCGGTTTTTGCTTCGAAAATGTCGA
ATTGTGTACCAACAAATCCTGATTGAAAAAAGTGCTGCTGAATCATACCGATTGCAGACC
AAAGTTTATGGAGAATCTATTCCATCGGTTTCAATGTGCGATATATGGTTTATGCGGTTC
AGAACTGGTGATTTTGACACTAAAGACAAATATCGCCATGGAATCATCCAAAGGCAGGGA
AATTGAGTACCATATGAATTGAAGCTGAGAGGCCTTGAAAGAAGATTTTGTATGTCTGAA
ATGATGCTTGCATGCTGTAAAAGAAAATTATTTTTGCACCGAATCATTACATGCGATGAA
AAATTGATCCATTACGATAACCCGAAGCGTAAAAGAACTTATGTGAAGCCCCTTCCAGCC
AGCCGAATCGACACCAAAGTCAAATATCTATGCATTTGGTAGGAGCCATCACAGGAAACC
TGTACCGAAAGCACCTGAGCATTGACCGAAAAACATACAGAATATGCGTTCAGACATGAA
ACCGTAATATACCATCATGACAAAGCTCGGCCACATATTGCAATACCTGTTTTATTTATA
ATGAAGTGGTTGGGAAAGCCTCACTCGCTTTACAGTCCAAACCATGCTCCGTCCAACTAC
TAGATTCAATCGATGCAGAACGCTCTCTCTGGGATACTCTTTACTTTGGAACAGAGTATC
CGATAATGGCTTGATTCGTTCTTAGCCTCAAAATATGAGCTCGGAATCCATATGTTGCCA
GAAAGATGGAAAAATGTCATAGCTAAAAAT
>Cv-mar2_12b   - 5858: 6536
GAAACTGGAAAGAAGTGAATTTCGTCTGCTCATTATTAGGCATTATTTTTTTCCGAAAAA
CACCATCACTCAAACAAAGGCTATGATTGACTAATACTTCGGGAACTCTACACGATCAAT
TTCAATTATAAAAAAAGTGGTTTACCAAATTTCGTTGTGGCCGTATAAGCACGGAATATG
CCGACCATTCTGACGCCCAATGGAGGTCTCTACACCCGAAACAATTATAATAAATCACGA
TATAGTGATAACCGATCGGAGATTTAAAGTGCGAGTGATTGTGGGAACCATAGACATCTC
ACATGGCTCAGAGGTTTAAATTTTGAATGATCACTTGGGTATGAGAAAGCTTTCGGCAAG
ATGGCTGCCGAAACAAACATATGCACGAATTAGGATACGAAATGCACCCTCTTCCACCCT
ATTCTTCGGATTTAGCTATTTCTTGTTTCCAAAGCTTCAGTAATGTCTCGACGGAAAGAG
ATTTGACTCCAATGATGAAATCATCTCTCAAAAATACCTATTTTGATGACCTCGACAAAT
CCTATTTTGTGGAAGAGATAAAAAAATTCCAGAAACGTTCTAAAAAGTACACAGAGCTCA
AAGGAGACTATGTTGAAAAATAAAATGATTTGTAATCCAAAAACCTGTGTTTCATTCAAA
AAGGCACGGACTGTTTGAC
>RC/Helitron3_Cv_17b   - 6917: 7009
TATACGTTTGTCATTCCATTTGTAATTTCTACAGTATTCATTTAAGCCCTATGTAGTATA
TATTCTGGATCCTTATAGATAACGGAGTCGACT
>CR1_2_CV_1b   - 7001: 7158
GAGTCGACTTAATCTTCAAACCTGGAAAGAACGCGACGGAGGGACAATCCTACTGGCCTA
TATCTCTCTTTTGATGGTGATAAGACTCTTGAGGCTATTCTCCTCTCCTATCTGATTCGT
CACTTTCCACAAGTTCACCACCAGCTTGGATTCCTAAT
>unknown20_5   - 10498: 10558
AGGATCGTTTTAAAAATGTAACATACCCGTGGTGTCCTACTTTAAGGACCCTTGGTCGCG
G
>Cv-mar3_3   - 104945: 104998
GCTACGTGCCACACAGCTCATGTTACATTTGACATTCTGCCCGAGCGATTTGAG
>Cv-mar3_4   - 104105: 104164
CGCTGTAGGTCGATGACTACCAACTCCTTTTGTCCTTAATTGGATGATATGGACACCAAC

>DD37E_Cv1_4   - 11820: 13491
AAGTATTATTTGATTTTTTTTTTGATCAACTGTATTTGTTAAACTGTATCGGGAGAACTT
GTCCGTTGATAGACAACCTGATTCAGGTAGAATGAATGGTTCACATGACGTTTCTAAAGC
CAATAAATAGAAAGAATTTTCAAACCCGGTTACTCAATTTTCGGACTATTTGGTACGAAA
ATGCAGGTTTAAAAACATAAAAGGCTCAAAAAGGAACTGACAGGAACACTGCTAAACATT
TAGAGGTCAACAACAGAGCACGGAAATTGAAGTTAATTTTTATAAAAAAGATATACTTGC
TGCATAATGTATGACAAAAGGTATTTTCTGTCAAATTTTCGCAGCTTCCAGGTCAATATT
TGTTGCTGAATCACGAATGAAAGTTGTAGAAAAACTTAGAACCCAAAAGCAGAAAATGTT
CCCATAAAGTTCTTGATATGGCAAGAAATATGTAGTTGAGGCAAAAGTAGTCAAACATTT
GTTTCAAAGGGCTGTCTAAATTCCAAAATTTACATCAAGGAATACTTAGAAAAAAGGATG
CTTCCATTCATAAGCATTTTTAATGTATTCACTTATTTTTGGCCTGATTTGGAGTCCTGT
TACTATGGTAAACAAGGTCTAGAGTGGTACAAGAACAATAATGTGGTATTTGTACCAAAA
GAGGCAAATCATAAAAATTACCTGGAACTAAGACGAGTGGGGAAATATTGGGCTCTTGTT
AAAAAAATTTAAGAGCACAAAAAAGTGCCCAAAATTGTGGTAGATTTTAATCGGAGACGG
ACTATCTGTTCGAACAAAGTGACAGAAAATATTATAAAAACCTTAATGGAAGGGTTTCCG
AAAAATTCAGCAATATTTATTAGAATTATAAAACTAATATTTTTGTAAGTTGTAATAATA
ATTTCAATCAAATACAAAAAAAAATCATAACTTTAGGTTTAGTGTTTTCTTTTATTAT
>RC/Helitron2_Cv_37   - 12179: 12892
TTATACCCTACACCACCATAGTGGGGAAGGTATAATGGGTTTGTGCAGATGTTTGTAACG
CCCAAAAATACCGATCGACTTAGAATCACTTTCTGAGTGGATTAAACGATGTCCGTCCGT
CCGTCTGGTTGGCTGGCTGGCTGTCCATGTAAACCTTGTGCGCAGAGTACAGGTCGCAAT
TTTGAAGATATTTCGATCAAATTTGGTACATATCACTTTTTCGGCCCAAGGACCAAGCCT
ATTGAAACTGGCTGAAATCGGTCCATTATTTCACCTAGCCCCCATACAAATGTCCCCTCG
AAATTGGACTTTATCGGTCATAAATGTTTAATTTATCTATGTATCTACACAAATTTCGCT
CCAAATAAGTTTTATATATACAAAATGCATGTCACCAAATTTTGTTACGATCGGTCCATA
ATTAGTCATAGCTCCCATATAGACCCGCTTCCGAAAATCACTTTAACGTGTATAAATCAC
TTAAAAATGTTGGTATACACACAAAATTCAACATAAATAACTTTCATATAGACATAAATC
ACACGACCTAATTTTATGGTGATCGGTCCATAATTGGACATAGCCTCCATATAAGGCCCA
CTTCCGAAAATCACTCAAAAATATAAATTATTGAAATTTTAAAAGAAAAATATTTTTACT
CATTTAGGGTATTATATGGTCGGGCTTGACCGACCATACTTTCTTACTTGTTTT
>LOA-6_CV_1b   - 15840: 16921
CCATTGCTCAACAATGGGGAGATTTTTGACACCATCGGATAATTATAAATACTCCAATGT
GTCAACGCTTTCAAGAACCATGAATGTCTTACATATGTATGAGGAGTGGTTACCAAACCT
ATACTAATATGTACTGTTAATTTTTCAATAAAGTGGAATCGAGAGTATTATTCCATATGC
TGAACTACCGGACTTTCCACTAAAAGATGGGCTACGATCAATGCAATTAGACTCAATAAT
ATTGGAGATTGGAACCAGTGATAGTGGATACATGCCAGAATACTGGAGGTCTTTCCAGAA
CTCAAGGGTAGCATTGACTCTCATATCCATCTTCGTCAGGTTATTACGCCACTTTAGTCA
ATGCAGATAGGAAACCAGCCTTCCCTGTTTAAAAGTTTATCATGATTTCACTGATGAATC
CAAATCAGGGGGAAGAGCTGGCGGTAGAACCTTCATAGCAAGTATTGAAATTAGGATAGC
TTTCAGACACCTGGATGATCGTAGTATTCTTCAAGCTAAAGGCTCAGTCAGCGATTAAAC
TGGAAATTGATTTGACTTGGTGGCGACTATCACTGGACGCTGAAAGTTCAGCATATTTGC
AAGATAACTTACAATGACATTTTTAGATGTTCACACAATGAGCAGGAGTCTATGGCTCAT
CATCTATGCTATTCTCCAGCAGTAGACAGTTGGATAATTGAACCAGCACTCAAGATGACA
TGCCAGAATACAGAAAATATCAAAACCTTCAAATAATATTGATCACTGTACTTAAACAGC
CTTTTTGTGAGGTGATTTCAGCCCTTTATCTCTGAGATACAATGAAGATCTTTCCCACTT
GATTGAAAATTTACCATACGTTTTATTGATAAATCCAAATCAGAGAGAAGAGTTGGCAGC
ACCTTAATTTTTTTTTATATTTCTTTCAGACTCCTGGATGATAGCAATATTCTTCAAGCT
AAAGTGCAAGTTAAGGATTAAACTTGATTAGACTTTGTGGCGATTATCACTGGATTTGTA
CGATCGGCGTATTTGTAAGTTCCTTTCAGCGATTTTGGAGGAAGTTGTAACAATAAGGAC
AA
>LOA-6_CV_2   - 17189: 17363
TTTTACTGATGAATCCAAATCAGGGGGGAGTTCGTGATTCCATAAACATAGAGAAGATTG
CCATTATCATTTCTTTTAGATCCTCCAACGATTGTAGTTTTCTTCAAGCTGAGGTGTAAG
GGAATTGACTTGGTGATGGCTAACACTGGACATTGTAGGTTCAGGGTATTTGCAA
>unknown15_2   - 17932: 18016
GAATATTCGACTTTTCTGAGATAAAGTAATCGATTGTTCGACTTTTTTCGACAAAAAAGT
CAATTTCGAACAATTGATTTATAGA
>unknown6_18   - 95280: 95463
TGTTGGCACAAACATATACTTAATTACTACAATCATATATATGGTTGCTACAATTATGTG
AATAGTAATTTAAATATACCACAATCATATACATAATTGCAGTAACCATAACATTTTTAA
AAAACTTCTAGACATTTTTAAATGGTAATGGCAAACATGCAACTATATTTTTTCTCTGGG
TATA
>RC/Helitron3_Cv_30   - 20677: 20747
TATATATAAGTGTGCCATTCCATTTTTAATTTATTTTTTCATTTGCGACTCCACAAAGTA
CATATATATTG
>RC/Helitron3_Cv_31   - 21445: 21534
TTTTTTGCCTCGATTTTTGATCTATATCTGGATTACTAAGTCATTAATATACACAATATG
GACATCTAATGATAGATATTTCAAAGGCCT
>unknown27_1   - 21922: 22003
AAAATCTGCCAAATCGATCCAGCCGTTCTCACGTAATGCCATTACATACATGGACCATTT
CATTTTTATATATATAGATTTC
>unknown5_15   - 90970: 91250
AAATATTTTTTAATCCGAATTTTTTTAACCAAAAAAATTTTTTGTCATAAATTTTTTTCA
ATAATAAATTAAAAAATATTTCGAAATTTTTTTTTTAAAAATATTTCGAAATTTTTTTTT
TTTAAAAAATTTAATTTTTTTTTTTAAATTTTGAAAAAAATATTTTTTTAAATTTTGTTT
AACTAAAACTATTTGAAATTTTTATTTTAAAGTATAATTTGGGGAAGGGTATATAAGATT
CGGCACAGCCGAATATGACTCTCTTACTTGTTTTTTAGTTT
>RC/Helitron3_Cv_32   - 90580: 90929
ATTTTTATTAAACACTTCACCATGAGTGGCAAGGGTAAATTTAAGTTTGTCATGCAGTTT
GTAATTTCTACATTATTCATTCTGGATCGTTATAGATAGCGAAGTCGATATAGCCATGTC
CCTCTGTCCGTCTTTATGTTGAAATAAATTTTCCGTAGCCCCCAAATAACTTACAAACAT
GATTGATACATCAATATATCGGAAATTATCCCGGCTCGGTCCAGAAATGGCTGAGATTTC
AGGAAAAAAACAGGGACAACATCGATTTTTGGCCTATTTTTTTATCTATATCTGGACTAC
TAAGACATTAATATAGACAATATGGATATCTAATGATAGTTATTTCAAAG
>Cv-mar1_34   - 25699: 26558
TTTAGCTTTAATTTTGAAACATTTGTTCAATATAAATTTATTCAAAGAATTGACCATTGT
TAGCTATGATCTTTTCCCATCTTTCTGTCTACATATGGATTCCAAGATAAAAGAACTGCT
TATCTTTTGAGGCCAAGAACGAATCAAGCCCATTTCGTATATTCTGTTACAAAGTGAAGC
GTATCCCAGAGAGAGCGTTCTGCATCGATCGAAACAAGTAGTATTCGTACCGGACAAGGT
GTGGAGTATAAGGGGGTGATGGAATATTACGGTTTCATGTCTGGCCGCACATTCTGTTGC
ATTCGAAAAAGGTTCCATGCGATGGTCTGGTCAGATTTCAGCAGTTCTTAGTAGAAAGGA
CCTTTTTTATCCTACCAAATACAGAGCATTACCTTAACGCCATTGATATTTGACTTTGGT
TGGTTGGTCTGGCTTCACATACGATCTCTTACCTTTCGGGTTATCGTAATGGATCCATCA
CAAATAATTACAGCGTTCAAACATCATTTCGGACATACAAAATCATCTTTCAAGGTGTCG
CGGCCACAATTCGTATGGTACTCAATTTTCCTGCTTTTTGATGAATCATGCTGCTTGCAA
ATGTTTTGAAATTGCTGATTGAATAGTTCCCAATGATTTTGCAAGCTCTTGTTGAGTTTG
ACAACAATCTTCATAGAGTAATGTCTTCAATTCTTGGTCATCAAACTTGTTTGGCTGTCC
CGGGCGATCTTTGTCTTCCGTGTCAAAATCACCACTTCCGAGGCGCACAAACCATCTCTC
GCACGATGAAACCGATGAACACACATTCACCTTAAGCTTTGTTGAGCAATCTATGTGCTT
CAGCGGCACTTTTTTCAAAT
>Cv-mar1_35   - 29970: 30978
CCCTTGACTTTTAAACATTTGGTCGAACACCTGCATATTAATATTAAAATGTCGAAATTT
GTGCCGATTGATCGTAATATTCGGGAAGTTTTGCTTTACTTCTTTAATTTGAAAAAAAGT
GCCACTGAAGCAAACCGGTTGCTCACCAAAACTTATGGTCTTCCATCTGTTTCAATGTGT
GAGTGGAGCTTTGAGCGGTTCAGAAGTGGTGCTTTTGACACGATCGCCCAGGCCAGCCAA
ACAAATTTGAATACCAATAATTGGAGACACTACTCCATGAAGGCTGTTGTGAAACTCAAC
AAGAGCTTGTAAAATCATTGGTAGCAGTAATTTAAAAACTTTTGCGAACAGCAGGATCCA
TACGAACTGAAGCCGATATATGTATGAACACGATTTTGCATATCCGAAATAATGCATGAA
CGTTATAAAAGAAACTCATTTGTGCATAGACTCTACTTGCGATGAAATAGTCTCCATTAC
GATAAACCGAAGCCTAAGAGATCGTATGTGCAGCCCAGAAAACCAGCCGAATCGACACCA
AAGACAAATATTCATGACGCAAAGGTAATTCCCTGCATTTGGTGGGAGTATGAGGTATCT
ATCTATTATGAGCTGCTAAATTCTGACCAGACCATCACAGAGAAACTATACCGAATAAAA
CTAATTTGCTTGAAGCGAGCATTGACCGGAAATCGCCCAGAATATGTGGCCAAATATGAA
GCCGTAATATTCCGTCATGATAACGCTGGACCGCATGTTGCAATAACTGTTGAAAGGTAT
TTAGAACCCACTTTACAGTCCAGACCGTACCCCGTCCGACTACTAAGTATTTGTATCGAT
CGGTGCAGAACGCTCTCTCTGGAATATGCTTCACTTTGAAATAGAGTATCCGATATTGGT
TTGATTCGTTCATGGCATCAAAAGATGAGCAGTTCTTTTAGCTCGCAACCCTATGTTACC
AGAAAGATGGGAAAAGTTCATAGCTAACAATGACCAATACTTTGAATAA
>Cv-mar1_36   - 34151: 34318
TCCTTAATATTCCATCATGATGCAATAGCTGCTAACAAGTATTTATAATGAAGTGGTTGG
GAAATTTTGCCTCACCCGCTTTATAGTCCGGACCGTTTCCCGTCCGACTAATATTTGTTT
CGATCGATGCAGAGCGCTCTCGCCTGCTATAAAATTATCCTGATTTCC
>RC/Helitron2_Cv_38   - 36981: 37347
CACAAGTTTTGCTCCAAATAAGTTTTATATATACGGAATTCATGTCACTAAATTTTATTG
TGATCGGTACATAACTAGGCATATCTTCCATATAAGACCTGCTTCGAAAATCACTTTAAC
GTGCATAAATCTACTAAAAATATTGGTACAAACATACAATTTAACATAAATAACTTTCAT
ATAGACATAAATCACTCGACCTAACTTCATAGTGATCGGTCCATAAGTGGTCATAGATCC
CATATAAGGCCCACTTCCGAAAATCGCTAACGAATATAAATTGTTGAAATTTTAAAAGAA
ACATGTTTTTGCTCATTTACTTAGTGTACTTATATGGTCGGGCTTAACCGACTACACTTT
CTTACTT
>Cv-mar3_5   - 71924: 72234
ATTAGAGATGCAATTTATTCCGATAAAGTCAATATTTGGTGTAGATTTTGGGATGGCGGC
GTCATTGGTCCATATTCCTTTAAGAATGACATTGGCCAGGCCATCACCCTCAACGGCGAA
GGCTATAATTCGATGGTTACCAATTTCTTTTGGTCTGAATTGGATGATATGAACACCAAC
GACATGTGGTTTCAACACACAGCTCATGGGACATTCTACACGAGCCATTTGAGGGCATGG
TCACCTCACGTGGTGGTGATGAGAACTGTCAACCGAGGTCGAGCGATATGACCCCGTTAG
ACCTTTTCTTA
>LOA-10_CV_1   - 47396: 47955
ACATCCCACACTTATATATATTTATAAGCCTACAGGAGTTCATTCAGACTACCGGGGATA
TAACATGTAATTCCGGGAGATCTGGTTGGGCACATGCGTATTGTAGGCATCTTTGGGAAT
GATGCTAGTATTACAGTATCGGAATGCATGTTAGGTCTGTTGTTGTTACGGACTACTGGT
CATATTTTAATGATCTCAGTGCGCACAATGAACTCACTTTATGCTAGGTACCTGGCCATG
AAGGCCACGCTGTAATGAACGTGCAGATTGTTTGGCCACCGCTCGTTCATAGGTCCTGAC
CCGTTCTTTGTCATCCCACTTGTATACACTATGGAATGTAACGTTCTTGGGTTGAATCAG
AATTTGCCCGATTTTGGGGTAATTTACCATGACTTAGAGATTCCATACTGTTGACTTCTC
CGTCCAAATTTAGATCTCAATGGCTGCTATCGCTCGGAAAGGGTGACTTGAGAATATTTA
CTGGATTATTCACCGGAAACTGTGAATTTAAAAATCAACAATTTATTTTAGTTAATGTTG
AGAATGAACAGTGTAGGTTT
>CR1-1_CV_3   - 50283: 50608
TTCAAGTTTCTTGGTTTTCAAAAACGGTGTAGGAAATACTTCACTCCATCTGATCTCCTG
CTATTTACACCACTTATATCCGATCCAAAATTCAAAACAACATTCATGTGTGGCCCGGTG
CTTCGAAATCTATTTTGAAGATACTCGACCGCATACAGGAGAGGGTATCCATCTCTATTG
ACTCACTGGAACATCGTCGCAAAGTGGGTTGTGTTTCACTATTCTACCGATACTACAATG
GTATGTGCTCTGCTAAAAGTAGGGAACTTGTTCCCGAAACCCATAGTTTTTTACACAATA
CACGTTCTTCGACAAGGACTAATTCG
>LOA-10_CV_2   - 52350: 52579
TTCTTTGGCATCCCACGTGGATAAACTATGTACCGAATTCGTTCTTGGGTTGAAGCGAAA
TTTGCGATCGATTTTGGGTGCCCCATACCAGGACTTAAACAATCGAGACGGTCCATTACT
CTGTGCAAAGTACATTTCAATTGCTGCTATCGTTCGGAAAGGGTTACTTGAGAATACTTA
CTGGACTATTCACTGGACACTTTAGGTATCACCAATTTATTTTAGATAAT
>unknown20_7   - 52686: 52758
AATGTAGGACACTTCGGTTATGTTACATTTTTATAACGATCCTATTTCATCGTTTGTGTT
CCGATTTCAATAA
>RC/Helitron3_Cv_33   - 52823: 53207
TTTTTATACCCTTCACCTTCGTGGGAAGGGTATATATAAGTTTGTCACTCCGTTTGTAAT
TTCTACATTTTTCATTTCCGACCCTATAAAGTATATATATTCTGGATCCTTATAGATAGC
GGAGTCGATTAAGCCATGTCCGTCTGTCTGTTGAAATCAAATTTCTGAAGACCCCAGATA
TCTTCGGGATCCAAATCTTCAATAATTCTGTCAGACATGCTTTCGAGAAGTTTGCTATTT
AAAATCAGCAAAATCGGTCCATAAATAACGGAGATATGAGCAAATTTTTGATTTTTGACC
TATTTTTGATCTATATCTGGATTACTAAATCATTAATATAGACAATATGGATATCTAATG
ATAGATATTTCAGAGTCCATTGCAA
>unknown5_16   - 53288: 53527
AATTTTTTTTTCATCAAAAAATATTTTTGTCATACATTTTTTTCAAAAAAAAAAAAAATT
TTAAAAAAATTTCGAAAAAACTTTTTTTAAAAAAAATTAAAAAAAAATTTTTTGAAAAAC
AATTTAAAAAAAAAATAATTTTTGTTTACCTAAAAATTTTTAAAAAAATTTATTTTAAAG
TATAATTTGGTAAAGGGTATAAGATTCGGCACAGCCAAATATAGCTCTTCTACTTGTTTT

>unknown5_17   - 58734: 58943
TTTAAAAAACTAAATTTTTTCATAAAATTTTTTTTCACAAAAAAATTAAATTTTTTTTTT
AATTTTGAAAAAAAAATTATCATTAAATTTTTTTTAATAAAAAATTAAAAATTTTGTTGC
TAAAAATATTAAAAATTTTTATTTTAAGGTAAAATTTGGTGAAGGTTATATAAGATTCGG
CACATCCGAATATAGCTCTCTTACTTGTTT
>RC/Helitron2_Cv_39   - 49007: 49767
ACACCACCATAGTGGGGAGGGTATTATGCGTTTGTGCAGATGTTTGTAACGCCCAAAAAT
ATTAGTCTAACACCCACCTTAAAGTATACCGATCGACTTAGAATCACTTTCTGAGTCGAT
TAAACGATGTCCGTCCGTCTGGCTGGCTGGCTGGCTGGCTGGCTGGCTGGCTGGCTGGCT
GTCCATGTAAACCTTGTGCGCAGAGTACAGGTCGCAATTTTGAAGATATTTCGATCAAAT
TTGGTACATATTACTTTTTCGGCCCAAGGACCAAGCCTATTGAAACTGGCTGAAATCGGT
CCATTATTTCACCTAGCCCCCATACAAATGTCCCCTCGAAATTGGACTTTATCGGTCATA
AATGTTTAATTTATCTATGTATCTACACAAATTTCGCTCCAAATAAGTTTTATATATACA
AAATTCATGTCACCAAATTTTGTTACGATCGGTCCATAATTAGTCGTAGCTCCCATATAG
ACCCGCTTCCGAAAATCACTTTAACCTGCATAAATCGCTTAAAAATTTTGGTATACACAC
AAAATTCAACGTAGTTAACTTTAATATAGACATAAATCACACGACCTAATTTTATGGTGA
TCGGTCCATAATTGGTCATAGCTCCCATATAAGGCCCACTTCCGAAAATCACTCAAAAAT
ATAAATTATTGAAATTTTAAATGAAAAATATTTTTACTCATTTACTTGGTGTAGGGTATT
ATATGGTCGGGCTTGACCGACCATGCTTTCTTACTTGTTTT
>hAT_Cv1_2   - 48755: 48917
GAAATATTGTCTTTTAAATTTGCTCCTATAACATCAGTTGATGTCGAAAGAACATTTTCT
ATGTATAATAATATATAATAATGTTTTCAGATCCAATAGACAACGATTTTTATTTGAAAT
TTTAAGTCAATATTTTGTAATTTATTGCAATAATAACCTTAAT
>MITE_Cv1_8   - 68441: 68540
ACAGAGAAAACAGATTCATTGTGATGAACAAATTTGTAGCCAATCGAATGATTCAATTAT
ATTCACAGATTTGTTCGATTCGTGCAAAGGAAAGACAGTT
>Tc3_Cv2_1   - 45321: 45734
TATATTTTCGAAGCCAAAGTTCGCGTTGCGGTCAATGGAGATCGCGTACGGTACGGTACC
ATGATCAATGATTTTATGTTTCAAAATATGTATGCCATTAAACCGTGTGAGATGTGCTTT
CAACATAATAGCGATACGTGACATATGGCGACTGCAACCATCGATTTATTGAAATCAAAA
TTTGGCGATAACTTGATTTTGAGAAATGGATATGTCAATTGGCTTCTAAGGTCTTGAGAT
TTTACACCTCAAGATTGTTTCCTCTGGACCACGTGAATACTGGTTTATGCTGATAAACCT
GCAACAATTGACGCCTTGGAGGCAGAGATTGTTCGTGTCAAAAAGTGGCCCAAAATTGGA
CGTGCAGAATGCGATTCGTCAAATATTCGCCATATTCTCGACATTATTTTCAAA
>unknown5_18   - 43502: 43757
TTTATTTTCACCAAAATTTTTTTTCACTAAATATTAAAAAAAAAATTTAAAAATTTAAAT
TAAAAAAAAAATTTTAAAGTTTAAAAAAAATTAAAAAAAAATTTAAAAAAAATTAAAAAA
CAATTTCGAAAAAACAAATGGAAAAAAAAATTTAAATTTAGTTTACCTAAAAATATTTAA
AATTTTTATTTTAAAGTATAATTTGGTGAAGGGTATATAAGATTCGGCACAGCCGAATAT
AGCTCTCTTACTTGTT
>RC/Helitron3_Cv_34   - 72167: 72564
TTGCACAGGTCTTTGAAATATCTATCATTAGATATCCATATTGTCTATATTAACGATTTA
GTAATCCAGATATGGGTAAAAAATAGGTCAAAAATCGAGGTTGTCCTGGTTTTTTCCTTA
TATCTCAGCCATTTGTGGACCGATTTTCTCGATTTTAAATAGCAACCTAGCCGGAAGAAT
TTCGGAGATACTGATGTATCATTCGTGTATGTAAGTTATTTGATTTTAACACACAGACGG
ACAGACGGACAGACGGACATAGCTATATATCGACCCCGCTATTTATAACGATTCAGAATA
TATATACTTTGTGGGGTCGCAAATGAAAAATGTAGAAATTACAAACGGAATGACAAACTT
ATATATACCCTTGCCACTCATGGTGAAGGGTATAATAA
>unknown20_8   - 40367: 40502
AGATTCTGTATGTGTAATTTTTTTTTCGGAACACAAACGAAGAGATAGGATCATTTTAAA
AATTGAACATACCCGAGGTGTCCTACTTTGGGAACCCCTGGTCCCGCTCCTGGTGGGGTG
ATGTGGTGCAAGTTCA
>unknown20_9   - 75975: 76102
AGATTCCATATGTATAATTTGTTTTAAATCGGAACACAGACGAAGAAATAGGATAATTTT
AAAAATTGAACATACCCGAGGTGTCTTACTTTGGGAACCCCTGGTCCCGCTCCTGGTGGG
CTCATGAG
>unknown28_1   - 77628: 77764
TATCTATATATATAAAAATGAAATGGTCCATGTATGTAATGTCATCACGTGAGAACGGCT
GGAGCAATTTGGCTGATTTTTTTTTTATTCGATTCGAAATTTTCAGGAGATGGTTTGTGA
AGAAAAAAATTCAAAAA
>CR1-3_CV_1   - 79913: 80100
AACCGCCATTGCCGCCTAGATCTCATAGGGTTTAAACCAGCAGAGTTCTTGTGAAACGAC
GGTCCTTGTGCTACTAGACTTGTCGAATTCCTTTAACAGCCTCTCTTCACTCTTCCATCA
CAGACATCATGTAATCTACAATTCACAACAACATGAAGAGATAGATCGTAGCTTATCTGA
GAGGACGT
>unknown1_4   - 32544: 32618
AAAAACCTATTTATAATTTTATTACACATTACTTTATTGCAACGCAATAAATTTTCACAA
AATCTCATGAGATTT
>unknown5_19   - 31694: 31955
TTTTTTTTCACCAAAAGTTTTTTGCGCTAAATATTAAAAAAAATTCAAAAAAAAAATTTA
AAGAAAAAAATTTAAAATTTTTTTTTTCCAAAACAATGAAAAAAAAATTAATTTTGTTTA
CCTAAAAATATTTAAAATTTTTATTTTGAAGTATAATTTTGTGAAGGGTATTAAGATTCG
GCACAGTCGAATATAGCTCTCTTACTTGTTTCTTAACCTATTGTTGGAAAATAAAGATTT
TTCACAAAACTATTTTTAAATC
>unknown29_1   - 84018: 84122
ACTTAGAGCTAGTTTCTTACTTGTCAGTTAAACGTAGCTTAATACGCTGCTATATTAAAC
CTGAAACATATTTAGCCGTGATATAACCAATGATTGTGTTTCTCA
>unknown20_10   - 30814: 30904
TTTGAAATCGAATGGGAAACAAAAAAATGGGACGTGTTTAAAAATGTTGAATGTCGAAGG
TACCATATTCTGAGCCCCCATAGCGCCGCCC
>unknown30_1   - 86649: 86756
TAGGTTTAACTCACCAATGATGCTCAGTTAAACCTAGATTATATAGTAAATAAACAATAA
GTGAGAAATACAATTTTTAGTTTAATCTAGGTTTAAACGAAGAATGTA
>unknown31_1   - 87327: 87429
TTTAAATTTGGTTGGCGGAGTTGAAAAACTCTCAAATTGCCAGGTTATCCCACGTTGATT
TGTAGTTCCCAGTCGACCTATATCTTCATATAGGAAGCTGGAA
>RC/Helitron3_Cv_35   - 26838: 27033
AGCCATGTCCGTCTGTCTGTTGAAATCAACTTTCCGAGGCCCCCAAGTAACTTACATACA
CGATTCGTACATCAATATCTCCGGATTCTTCCGGCTCGGTTGCTATTTAAAATCGAGAAA
ATCGGTCCACAAATGGCAGAGATATAAGAAAAAAACCAGGACAACCTCGATTTTTGACCT
ATATCTGGATTACTAA
>RC/Helitron2_Cv_40   - 91677: 91915
ATGTACACAAAAATCTCGGTACCAAATTTTATGATGATCGACCCATAATTGGACATAGCT
CCCATTTAAGGATCACTTCCGACAACACAATAACCAACATAAACGTCTTATTAATATCGA
TATCGACGCAAAATATTATACAAATCAGTTTTACATATGCAAAATTCTTACTATTGGATT
GGGCGATCAGTACATACTTGGCCATAGCTCTCAGATAAGATCCCCTTCCGAGAATAACT
>unknown10_4   - 22600: 22729
AGAAAAAACCCCTGTTTGACCAAATTGTCAAAATTTTACCCCCTATAACTCAGAGAGTTC
TCGACCGATGTTGTTGAAAAATTGTGTTTGAGTTACTATCCAATAGAGCTAACCTTGGTG
CAAATTTCAT
>LINE2_CV_3   - 22251: 22491
AAAAAGGGTCCATTTTGAAAAAAAAAGTCAACAAAGTTTTTGATTTTGCAAAAAAAGTCA
AAAATTTTATGTTTTGAGTTACAAAATATTTATTTTGATAGATATCCCACTCGCATCCCA
CTAAGCGACCAACTAGGTGTTCAAGGAAAATATCTAAACTTTATTTTAAGAAAAAAAAAA
AGGACCCATTTTAAAAAAAAGTCAAAAAAGTTTTTGATTTCAAAAAAAAATATTAAAAAT
T
>unknown10_5   - 93447: 93576
AGAAAAAACCCCTGTTTGACCAAATTGTCAAAATTTTACCCCCTATAACTCAGAGAGTTC
TCGACCGATGTTGTTGAAAAATTGTGTCTGAGTTACTATCCAATAGAGCTAACCTTGGTG
CAAATTTCAT
>RC/Helitron3_Cv_36   - 20105: 20177
TTATACCCTTCACCATGATTGCAAGTGTATATGTATATAAGTTTGTTATTCCGTTTCTAA
TTTCCACATTTTT
>unknown18_2   - 17105: 17351
AAAAATCGTATAGCAGAAACGCATTCTATGGAAAATTCTAAGAAATTCTCCCCAAGAAAC
CATATGTCTAAAATCAAATCCTATCTTGAGCATTTCGTCTTTTATCCAATGATAGGTACC
TATTTCAATATAATTTTTTTTGGATAAAGACAAAATGGGCAAGATAGGATTTGATTTTAG
ACCTATGGTTTCTTGAGGAAACTTTCTTAGAATTTTTCGTAGATTGCGTTTCTGCTATAC
GATTTTT
>unknown18_3   - 101632: 101799
GCATTTTGTATTTTATCCAATAATATTTCAGTATATATTTTTTTTAATGGTTTTTTTTAC
TGTATAAAATACGAAATGCGCAAGATAGGATTTAATTTTATGCCTATGGTTTCTTGGGGA
AACTTTCTTAGAATTTTCCGTAGATTGCGTGTCTGGTATACGATTTTT
>unknown5_20   - 12209: 12425
AATTTTTTTTTCACAAAAAAAAAATTTTTTAAATTTAAAAAAAAAAAATTTTTTTATTTA
AAAAAAAAAAAAAATTAATTTAAAAAAAAAAAAATTTAAAATTTAAAATAACAATCGAAA
ATTTTTTTTCCAAAAAATGAAAAAAAACAACTGGAAAAAAAATTAGATTTTGTTTACCTA
AAAATATTTAAAATTTTTAAGTGAAGGGTATATAAGA
>RC/Helitron3_Cv_37   - 11751: 12139
TTTTTATACCGTTCACCTTCGTGAGAAGGGTATATATAAGTTTGTCATTCCGTTTGTAAT
TTCTACATTTTTCATTTCCGACCCTATAAAGTATATATATTCTGGATCCTTATAGATAGC
GGAGTCAATTAAGCCATGTCCGTCTGTCTGTTTGTTGAAATCAATTTTCTGAAGACCCCA
GATATCTTCGGGATCCAAATCTTCAATAATTCTGTCAGACATGCATTCGAGAATTTTGCT
ATTTAAAATCAGCAAAATCGGTCCACAAATGGCTGAGATATGAGAAAAAAACCAAGACAA
CCTCGATTTTTGAGCTATATCTGGATTACTAAAACATTAATATAGACAATATGGATATCT
AATGATAGATATTTCAAAGACATTTGCAA
>RC/Helitron3_Cv_38   - 106222: 106449
GTTCGTAATTTCTAAATTTTTCATTCGCGGCCCCATAAATTTTGTATGTTCTGGATTGTT
ATACATAGTGGAATCGCTTTATATATGTCCGTCTGTATGTTGAAATCAACTTTCCGTAGC
CCAAAATATCTTACATACATTTTCATACATCAATATTGCAATATTAATATAGTCATTAAT
ATAGATAATATGGATATATAATGATAGATATTTCAAAGACCTTTCCAA
>unknown13_4   - 108310: 108878
CGTGTTAGTTTTTATTGGGATGAGATAACTGTTAGCAAGTTGTTTTTATTTTATTCTGAA
TTTTATCACAAATATATCATATCTAAAAAAGGAAAAAAAATCGAGCAACATAAAAAAAAT
AAAACTAAATATCTTTTGAACTAAAATAGATAACTTACATATGTATATTTTTATAGATCT
TCTAAAGAGCTATTTATATTTTAAATTTAAGCTCATTCGAATCATAAATAGATTTTTGTC
GATTTTTTTAAAAAAAAAATGTGAAAATCAAGGTGGAGTGTAATTTTGCGTAAAGAGCTT
TATTTTCAACTTTGGTATCTTTGGTGACTTCCACTTTTCCAATTTTTTTGAATTTCTCTA
AAAAAGGGTAAAATTTTCCCCTAAAGAGAGGAGCTAGAGGGATAAGATCTTCCAACAAAA
TTACCCCCATAAAATTCCACAATATAACTCTGATAATATGAATTCTCTCAGACATTAACT
TACAACATTTTTTTTCATTTAGTATAATGCTCCCTTCGATAAATAATAAAAACTTTGATC
CACTGCAAAAAAAACTCAGACCAGCTGGA
>unknown13_5   - 108879: 109448
CGTGTTACTTTTTATTGGGATGAGATAACTGTTAGCAAGTTGTTTTTATTTTATTCTGAA
TTTTATCACAAATATATCATATCTAAAAAAGGAAAAAAAAATCGAGCAACATAAAAAAAA
TAAAACTAAATATCTTTTGAACTAAAATAGATAACTTACATATGTATATTTTTATAGATC
TTCTAAAGAGCTATTTATATTTTAAATTTAAGCTCATTCGAATCATAAATAGATTTTTGT
CGATTTTTTTAAAAAAAAAATGTGAAAATCAAGGTGGAGTGTAATTTTGCGTAAAGAGCT
TTATTTTCAACTTTGGTATCTTTGGTGACTTCCACTTTTCCAATTTTTTTGAATTTCTCT
AAAAAAGGGTAAAATTTTCCCCTAAAGAGAGGAGCTAGAGGGATAAGATCTTCCAACAAA
ATTACCCCCATAAAATTCCACAATATAACTCTGATAATATGAATTCTCTCAGACATTAAC
TTACAACATTTTTTTTCATTTAGTATAATGCTCCCTTCGATAAATAATAAAAACTTTGAT
CCACTGCAAAAAAAACTCAGACCAGCTGGA
>unknown13_6   - 109449: 110017
CGTGTTACTTTTTATTGGGATGAGATAACTGTTAGCAAGTTGTTTTTATTTTATTCTGAA
TTTTATCACAAATATATCATATCTAAAAAAGGAAAAAAAAATCGAGCAACATAAAAAAAA
TAAAACTAAATATCTTTTGAACTAAAATAGATAACTTACATATGTATATTTTTATAGATC
TTCTAAAGAGCTATTTATATTTTAAATTTAAGCTCATTCGAATCATAAATAGATTTTTGT
CGATTTTTTAAAAAAAAAATGTGAAAATCAAGGTGGAGTGTAATTTTGCGTAAAGAGCTT
TATTTACAACTTTGGTATCTTTGGTGACTTCCACTTTTCCAATTTTTTTGAATTTCTCTA
AAAAAGGGTAAAATTTTCCCCTAAAGAGAGGAGCTAGAGGGATAAGATCTTCCAACAAAA
TTACCCCCATAAAATTCCACAATATAACTCTGATAATATGAATTCTCTCAGACATTAACT
TACAACATTTTTTTTCATTTAGTATAATGCTCCCTTCGATAAATAATAAAAACTTTGATC
CACTGCAAAAAAAACTCAGACCAGCTGGA
>unknown6_19   - 4270: 4456
CAGTTAAAATTTGTTGCAAGTATTTTTAAGAATATTATGTTCACCATAACTATTTATATG
AATATGGCAACCATAATATATTAAAATTGTCTTCTCATAGTTGTAGCAATCATATATATG
ATTTTAGTATATAGAAATATGTCTATGATAATCAAGATGAATCATAATATGTTGTTCTCT
GATTATG
>RC/Helitron3_Cv_39   - 111343: 111503
CCGGTTCGGTTGCTATTTAAAATCGAAAAAAACGGCCCACAACTGGCTGAGATATAAGGA
AATGACCTGGACAACCTCGATTTTTTGCCTATTTTTTATCTATATCTGGATTACTAAGTC
ATTAATATAGACAATATGATAGATATTTAAAAGACCTTTGC
>unknown13_7   - 3533: 3782
CGTGTAACTTTTTATAAGGACGAGATAACTGTTAGCAAGTCGTTTTTATTTTATTTAAAA
TTTTATCGCCAATACATCTGATTCTTTATTCGTCGGCCCGCCATATCTAAAAAACCAAAA
TAAAAAAAATAAATAATTAATCCTAAATTCAAATAAGCGCATTTTCTGTAGATCTTTTCA
AGGGCTATTTATATTTTAAATTTCAGCTAATTTGGATAATAAATGGATTTTTGGCAATAT
TTTTAAAAAA
>RC/Helitron2_Cv_41   - 112605: 112740
AGCTCCCATATAAGGCCCGATTCTAAAACTCACTTTAACGAGTATAAATCTCTTAAAAAT
ATAGGTATAAACATAAAATTCAAGAAAAACAAACTTCATATGAATGTAGATCACACAGCC
TAATTTCATGACGATC
>unknown32_1   - 113015: 113124
ATATCAATTCCACTTTGAAAACTGAAAGTGGTTTCATTCCAAAAGAAATTTTCGTTTTAC
TTTTTCGGAAGAAGCTAAATACGGAATTAATTCCACATTCGATCGGAATT
